# Supplementary material for: Dimethyl­ammonium perchlorate 18-crown-6 monohydrate clathrate
Source: Acta Crystallogr Sect E Struct Rep Online. 2010 Jun 23;66(Pt 7):o1740. doi: 10.1107/S1600536810023421 (PMC3006918; doi:10.1107/S1600536810023421)
Supplement: Supplementary file 1 [file e-66-o1740-sup1.cif]

##############################################################################
###                                                                        ###
###        Electronic paper (Acta Crystallographica Section E)             ###
###                                                                        ###
##############################################################################
#                                                                            #
# This CIF contains the data in a paper accepted for publication in Acta     #
# Crystallographica Section E. It conforms to the requirements of Notes      #
# for Authors for Section E, and has been peer reviewed under the auspices   #
# of the IUCr Commission on Journals.                                        #
#                                                                            #
# Full details of the Crystallographic Information File format               #
# are given in the paper "The Crystallographic Information File (CIF):       #
# a New Standard Archive File for Crystallography" by S. R. Hall, F. H.      #
# Allen and I. D. Brown [Acta Cryst. (1991), A47, 655-685].                  #
#                                                                            #
# The current version of the core CIF dictionary is obtainable from          #
# ftp://ftp.iucr.org/pub/cif_core.dic. The current version number is 2.4.    #
#                                                                            #
# Software is freely available for graphical display of the structure(s) in  #
# this CIF.  For information consult the CIF home page http://www.iucr.org/  #
# cif/home.html                                                              #
#                                                                            #
# This file may be used for bona fide research purposes within the           #
# scientific community so long as proper attribution is given to the journal # 
# article from which it was obtained.                                        #
#                                                                            #
##############################################################################
                                             
data_I
_audit_creation_method     SHELXL-97
_chemical_name_systematic
;
Dimethylammonium perchlorate 18-crown-6 monohydrate clathrate
;
_chemical_name_common     ?
_chemical_formula_moiety     'C2 H8 N +, Cl O4 -, C12 H24 O6, H2 O'
_chemical_formula_sum     'C14 H34 Cl N O11'
_chemical_formula_iupac     'C2 H8 N +, Cl O4 -, C12 H24 O6, H2 O'
_chemical_formula_weight     427.87
_chemical_melting_point     353
_symmetry_cell_setting     orthorhombic
_symmetry_space_group_name_H-M     'P 21 21 21'
_symmetry_space_group_name_Hall     'P 2ac 2ab'
loop_
    _symmetry_equiv_pos_as_xyz
    'x, y, z'
    '-x+1/2, -y, z+1/2'
    '-x, y+1/2, -z+1/2'
    'x+1/2, -y+1/2, -z'
_cell_length_a     10.684(2)
_cell_length_b     13.954(3)
_cell_length_c     14.583(3)
_cell_angle_alpha     90.00
_cell_angle_beta     90.00
_cell_angle_gamma     90.00
_cell_volume     2174.1(8)
_cell_formula_units_Z     4
_cell_measurement_reflns_used     2814
_cell_measurement_theta_min     3.15
_cell_measurement_theta_max     27.48
_cell_measurement_temperature     293(2)
_exptl_crystal_description     Block
_exptl_crystal_colour     white
_exptl_crystal_size_max     0.4
_exptl_crystal_size_mid     0.3
_exptl_crystal_size_min     0.2
_exptl_crystal_density_diffrn     1.307
_exptl_crystal_density_meas     ?
_exptl_crystal_density_method     'not measured'
_exptl_crystal_F_000     920
_exptl_absorpt_coefficient_mu     0.228
_exptl_absorpt_correction_type     multi-scan
_exptl_absorpt_process_details     '<i>CrystalClear</i> (Rigaku, 2005)'
_exptl_absorpt_correction_T_min     0.955
_exptl_absorpt_correction_T_max     0.955
_exptl_special_details     ?
_diffrn_ambient_temperature     293(2)
_diffrn_radiation_type     MoK\a
_diffrn_radiation_wavelength     0.71073
_diffrn_radiation_source     'fine-focus sealed tube'
_diffrn_radiation_monochromator     graphite
_diffrn_measurement_device_type     'Rigaku SCXmini diffractometer'
_diffrn_measurement_method     '\w scans'
_diffrn_detector_area_resol_mean     13.6612
_diffrn_reflns_number     22574
_diffrn_reflns_av_R_equivalents     0.0703
_diffrn_reflns_av_sigmaI/netI     0.0588
_diffrn_reflns_theta_min     3.15
_diffrn_reflns_theta_max     27.48
_diffrn_reflns_theta_full     27.48
_diffrn_measured_fraction_theta_max     0.998
_diffrn_measured_fraction_theta_full     0.998
_diffrn_reflns_limit_h_min     -13
_diffrn_reflns_limit_h_max     13
_diffrn_reflns_limit_k_min     -18
_diffrn_reflns_limit_k_max     18
_diffrn_reflns_limit_l_min     -18
_diffrn_reflns_limit_l_max     18
_diffrn_standards_number     0
_diffrn_standards_interval_count     .
_diffrn_standards_interval_time     .
_diffrn_standards_decay_%     ?
_refine_special_details     ?
_reflns_number_total     4973
_reflns_number_gt     2814
_reflns_threshold_expression     I>2\s(I)
_refine_ls_structure_factor_coef     Fsqd
_refine_ls_matrix_type     full
_refine_ls_R_factor_all     0.1065
_refine_ls_R_factor_gt     0.0581
_refine_ls_wR_factor_gt     0.1420
_refine_ls_wR_factor_ref     0.1713
_refine_ls_goodness_of_fit_ref     0.998
_refine_ls_restrained_S_all     1.006
_refine_ls_number_reflns     4973
_refine_ls_number_parameters     283
_refine_ls_number_restraints     51
_refine_ls_number_constraints     0
_refine_ls_hydrogen_treatment     constr
_refine_ls_weighting_scheme     calc
_refine_ls_weighting_details
         'calc w=1/[\s^2^(Fo^2^)+(0.0794P)^2^+0.2447P] where P=(Fo^2^+2Fc^2^)/3'
_atom_sites_solution_hydrogens     geom
_atom_sites_solution_primary     direct
_atom_sites_solution_secondary     difmap
_refine_ls_shift/su_max     0.007
_refine_ls_shift/su_mean     0.001
_refine_diff_density_max     0.288
_refine_diff_density_min     -0.146
_refine_ls_extinction_method     none
_refine_ls_extinction_coef     ?
_refine_ls_abs_structure_details     'Flack (1983), 2168 Friedel pairs'
_refine_ls_abs_structure_Flack     0.02(10)
loop_
    _atom_type_symbol
    _atom_type_description
    _atom_type_scat_dispersion_real
    _atom_type_scat_dispersion_imag
    _atom_type_scat_source
    'C' 'C' 0.0033 0.0016
                         'International Tables Vol C Tables 4.2.6.8 and 6.1.1.4'
    'H' 'H' 0.0000 0.0000
                         'International Tables Vol C Tables 4.2.6.8 and 6.1.1.4'
    'Cl' 'Cl' 0.1484 0.1585
                         'International Tables Vol C Tables 4.2.6.8 and 6.1.1.4'
    'N' 'N' 0.0061 0.0033
                         'International Tables Vol C Tables 4.2.6.8 and 6.1.1.4'
    'O' 'O' 0.0106 0.0060
                         'International Tables Vol C Tables 4.2.6.8 and 6.1.1.4'
_computing_data_collection     '<i>CrystalClear</i> (Rigaku, 2005)'
_computing_cell_refinement     '<i>CrystalClear</i> (Rigaku, 2005)'
_computing_data_reduction     '<i>CrystalClear</i> (Rigaku, 2005)'
_computing_structure_solution     '<i>SHELXS97</i> (Sheldrick, 2008)'
_computing_structure_refinement     '<i>SHELXL97</i> (Sheldrick, 2008)'
_computing_molecular_graphics     '<i>SHELXTL</i> (Sheldrick, 2008)'
_computing_publication_material     '<i>PRPKAPPA</i> (Ferguson, 1999)'
loop_
    _atom_site_type_symbol
    _atom_site_label
    _atom_site_fract_x
    _atom_site_fract_y
    _atom_site_fract_z
    _atom_site_U_iso_or_equiv
    _atom_site_adp_type
    _atom_site_calc_flag
    _atom_site_refinement_flags
    _atom_site_occupancy
    _atom_site_disorder_assembly
    _atom_site_disorder_group
    Cl Cl1 0.98649(9) 0.31614(6) 0.61639(6) 0.0683(3) Uani d . 1 . .
    O O1 0.26118(19) 0.62910(16) 0.62120(17) 0.0615(6) Uani d . 1 . .
    O O4 0.72647(19) 0.61810(16) 0.58783(16) 0.0580(6) Uani d . 1 . .
    O O5 0.6370(2) 0.58013(18) 0.76505(16) 0.0661(7) Uani d . 1 . .
    O O2 0.3466(2) 0.56628(17) 0.44918(16) 0.0631(6) Uani d . 1 . .
    O O3 0.6070(2) 0.51865(17) 0.43975(16) 0.0659(7) Uani d . 1 . .
    O O6 0.3742(2) 0.54342(19) 0.77918(17) 0.0686(7) Uani d . 1 . .
    C C6 0.1812(3) 0.6189(3) 0.5450(3) 0.0666(10) Uani d . 1 . .
    H H6A 0.1124 0.6640 0.5498 0.080 Uiso calc R 1 . .
    H H6B 0.1466 0.5547 0.5439 0.080 Uiso calc R 1 . .
    C C12 0.8060(3) 0.6151(3) 0.6658(3) 0.0690(10) Uani d . 1 . .
    H H12A 0.8769 0.6575 0.6567 0.083 Uiso calc R 1 . .
    H H12B 0.8375 0.5506 0.6745 0.083 Uiso calc R 1 . .
    C C5 0.2518(3) 0.6370(3) 0.4595(3) 0.0655(9) Uani d . 1 . .
    H H5A 0.1954 0.6348 0.4074 0.079 Uiso calc R 1 . .
    H H5B 0.2895 0.7001 0.4618 0.079 Uiso calc R 1 . .
    C C7 0.1976(3) 0.6136(3) 0.7052(3) 0.0729(11) Uani d . 1 . .
    H H7A 0.1592 0.5507 0.7050 0.088 Uiso calc R 1 . .
    H H7B 0.1320 0.6611 0.7126 0.088 Uiso calc R 1 . .
    C C11 0.7341(4) 0.6456(3) 0.7479(3) 0.0683(10) Uani d . 1 . .
    H H11A 0.7893 0.6487 0.8006 0.082 Uiso calc R 1 . .
    H H11B 0.6993 0.7090 0.7378 0.082 Uiso calc R 1 . .
    C C3 0.5202(4) 0.5127(3) 0.3647(2) 0.0742(11) Uani d . 1 . .
    H H3A 0.4825 0.4494 0.3642 0.089 Uiso calc R 1 . .
    H H3B 0.5655 0.5207 0.3075 0.089 Uiso calc R 1 . .
    C C2 0.7006(4) 0.5896(3) 0.4281(3) 0.0743(11) Uani d . 1 . .
    H H2A 0.6621 0.6525 0.4247 0.089 Uiso calc R 1 . .
    H H2B 0.7456 0.5784 0.3714 0.089 Uiso calc R 1 . .
    C C4 0.4200(4) 0.5857(3) 0.3699(2) 0.0745(10) Uani d . 1 . .
    H H4A 0.4563 0.6493 0.3741 0.089 Uiso calc R 1 . .
    H H4B 0.3681 0.5830 0.3154 0.089 Uiso calc R 1 . .
    C C10 0.5660(4) 0.6078(3) 0.8436(3) 0.0758(11) Uani d . 1 . .
    H H10A 0.5341 0.6724 0.8357 0.091 Uiso calc R 1 . .
    H H10B 0.6185 0.6066 0.8979 0.091 Uiso calc R 1 . .
    C C9 0.4614(4) 0.5398(3) 0.8540(3) 0.0822(12) Uani d . 1 . .
    H H9A 0.4948 0.4754 0.8587 0.099 Uiso calc R 1 . .
    H H9B 0.4174 0.5539 0.9106 0.099 Uiso calc R 1 . .
    C C1 0.7897(3) 0.5862(3) 0.5074(3) 0.0697(10) Uani d . 1 . .
    H H1A 0.8195 0.5211 0.5161 0.084 Uiso calc R 1 . .
    H H1B 0.8612 0.6270 0.4952 0.084 Uiso calc R 1 . .
    C C8 0.2889(4) 0.6209(3) 0.7833(3) 0.0818(12) Uani d . 1 . .
    H H8A 0.3340 0.6810 0.7795 0.098 Uiso calc R 1 . .
    H H8B 0.2441 0.6194 0.8412 0.098 Uiso calc R 1 . .
    O O7 1.0420(16) 0.4009(9) 0.6144(13) 0.197(9) Uani d PU 0.50 A 1
    O O8 1.0022(13) 0.2735(7) 0.6991(6) 0.140(5) Uani d PU 0.50 A 1
    O O9 0.8759(8) 0.3033(10) 0.5711(8) 0.152(4) Uani d PU 0.50 A 1
    O O10 1.0765(12) 0.2850(9) 0.5452(6) 0.172(4) Uani d PU 0.50 A 1
    O O7' 0.9855(17) 0.4068(8) 0.6012(13) 0.186(8) Uani d PU 0.50 A 2
    O O8' 0.960(2) 0.2425(11) 0.5730(13) 0.276(10) Uani d PU 0.50 A 2
    O O9' 1.072(2) 0.2849(18) 0.6660(13) 0.313(13) Uani d PU 0.50 A 2
    O O10' 0.8799(10) 0.3385(8) 0.6824(10) 0.184(5) Uani d PU 0.50 A 2
    N N1 0.4833(3) 0.45369(18) 0.61194(19) 0.0711(9) Uani d . 1 . .
    H H1AA 0.4615 0.5025 0.6643 0.107 Uiso d R 1 . .
    H H1BB 0.5139 0.4836 0.5651 0.107 Uiso d R 1 . .
    O O20 0.9938(2) 0.7613(2) 0.3947(2) 0.0993(10) Uani d D 1 . .
    H H20A 0.9312 0.7809 0.3782 0.149 Uiso d RD 1 . .
    H H20B 1.0611 0.8000 0.3942 0.149 Uiso d RD 1 . .
    C C98 0.5941(4) 0.3948(3) 0.6317(4) 0.0945(14) Uani d . 1 . .
    H H98A 0.6657 0.4356 0.6395 0.142 Uiso calc R 1 . .
    H H98B 0.6087 0.3515 0.5817 0.142 Uiso calc R 1 . .
    H H98C 0.5803 0.3589 0.6870 0.142 Uiso calc R 1 . .
    C C99 0.3696(4) 0.3968(3) 0.6010(3) 0.0905(13) Uani d . 1 . .
    H H99A 0.3009 0.4383 0.5861 0.136 Uiso calc R 1 . .
    H H99B 0.3519 0.3636 0.6572 0.136 Uiso calc R 1 . .
    H H99C 0.3813 0.3511 0.5526 0.136 Uiso calc R 1 . .
loop_
    _atom_site_aniso_label
    _atom_site_aniso_U_11
    _atom_site_aniso_U_22
    _atom_site_aniso_U_33
    _atom_site_aniso_U_12
    _atom_site_aniso_U_13
    _atom_site_aniso_U_23
    Cl1 0.0842(6) 0.0557(5) 0.0649(5) -0.0032(5) -0.0152(5) 0.0061(5)
    O1 0.0462(11) 0.0691(15) 0.0693(14) -0.0068(10) 0.0032(12) -0.0023(13)
    O4 0.0470(12) 0.0637(14) 0.0632(14) 0.0053(11) -0.0018(11) 0.0033(11)
    O5 0.0686(15) 0.0762(17) 0.0535(14) -0.0004(14) -0.0026(13) -0.0064(12)
    O2 0.0706(15) 0.0653(14) 0.0533(13) 0.0008(12) 0.0002(12) 0.0075(12)
    O3 0.0718(15) 0.0691(15) 0.0569(15) 0.0070(13) 0.0017(13) 0.0003(13)
    O6 0.0656(15) 0.0867(19) 0.0535(14) -0.0118(14) 0.0089(13) -0.0105(13)
    C6 0.0490(19) 0.068(2) 0.083(3) 0.0046(17) -0.005(2) 0.007(2)
    C12 0.0472(18) 0.073(2) 0.087(3) -0.0077(17) -0.015(2) 0.000(2)
    C5 0.059(2) 0.061(2) 0.076(2) 0.0041(18) -0.011(2) 0.0118(19)
    C7 0.0488(19) 0.089(3) 0.081(3) -0.0001(19) 0.019(2) -0.014(2)
    C11 0.061(2) 0.072(2) 0.071(2) -0.0045(19) -0.013(2) -0.0100(19)
    C3 0.092(3) 0.087(3) 0.0432(19) 0.016(2) -0.003(2) -0.0128(18)
    C2 0.089(3) 0.079(3) 0.054(2) 0.012(2) 0.018(2) 0.008(2)
    C4 0.087(2) 0.090(3) 0.046(2) -0.002(2) -0.005(2) 0.001(2)
    C10 0.083(2) 0.095(3) 0.049(2) -0.008(2) -0.008(2) -0.008(2)
    C9 0.105(3) 0.095(3) 0.047(2) -0.015(3) 0.004(2) 0.0011(19)
    C1 0.058(2) 0.073(3) 0.078(3) 0.0017(19) 0.017(2) 0.006(2)
    C8 0.081(3) 0.093(3) 0.071(3) -0.011(3) 0.016(2) -0.026(2)
    O7 0.232(15) 0.149(12) 0.209(14) -0.154(12) 0.056(12) -0.047(10)
    O8 0.219(14) 0.133(7) 0.067(4) -0.045(10) -0.007(6) 0.056(4)
    O9 0.089(5) 0.204(11) 0.161(9) -0.010(6) -0.055(6) -0.045(9)
    O10 0.192(9) 0.221(12) 0.103(6) 0.045(9) 0.057(6) -0.033(7)
    O7' 0.269(19) 0.070(7) 0.220(14) 0.042(9) 0.012(14) 0.085(8)
    O8' 0.36(2) 0.156(11) 0.31(2) -0.123(13) 0.08(2) -0.159(14)
    O9' 0.295(19) 0.40(3) 0.248(19) 0.26(2) -0.030(16) 0.118(17)
    O10' 0.127(7) 0.174(9) 0.251(13) 0.008(7) 0.059(8) -0.045(9)
    N1 0.121(3) 0.0387(14) 0.0533(16) 0.0026(17) 0.009(2) 0.0043(12)
    O20 0.0592(15) 0.0859(19) 0.153(3) 0.0080(15) 0.0083(19) 0.0404(18)
    C98 0.103(3) 0.065(2) 0.115(4) -0.013(2) -0.009(3) -0.008(3)
    C99 0.092(3) 0.070(2) 0.110(4) 0.007(2) 0.002(3) 0.013(3)
_geom_special_details     ?
loop_
    _geom_bond_atom_site_label_1
    _geom_bond_atom_site_label_2
    _geom_bond_site_symmetry_2
    _geom_bond_distance
    _geom_bond_publ_flag
    Cl1 O8' . 1.239(9) ?
    Cl1 O9' . 1.246(13) ?
    Cl1 O7' . 1.285(9) ?
    Cl1 O7 . 1.324(9) ?
    Cl1 O8 . 1.356(8) ?
    Cl1 O9 . 1.365(7) ?
    Cl1 O10 . 1.480(8) ?
    Cl1 O10' . 1.523(10) ?
    O1 C6 . 1.409(4) ?
    O1 C7 . 1.418(4) ?
    O4 C12 . 1.420(4) ?
    O4 C1 . 1.425(4) ?
    O5 C11 . 1.405(4) ?
    O5 C10 . 1.427(4) ?
    O2 C5 . 1.422(4) ?
    O2 C4 . 1.422(4) ?
    O3 C2 . 1.418(5) ?
    O3 C3 . 1.437(4) ?
    O6 C8 . 1.415(5) ?
    O6 C9 . 1.435(4) ?
    C6 C5 . 1.479(5) ?
    C6 H6A . 0.9700 ?
    C6 H6B . 0.9700 ?
    C12 C11 . 1.485(5) ?
    C12 H12A . 0.9700 ?
    C12 H12B . 0.9700 ?
    C5 H5A . 0.9700 ?
    C5 H5B . 0.9700 ?
    C7 C8 . 1.502(5) ?
    C7 H7A . 0.9700 ?
    C7 H7B . 0.9700 ?
    C11 H11A . 0.9700 ?
    C11 H11B . 0.9700 ?
    C3 C4 . 1.481(5) ?
    C3 H3A . 0.9700 ?
    C3 H3B . 0.9700 ?
    C2 C1 . 1.498(5) ?
    C2 H2A . 0.9700 ?
    C2 H2B . 0.9700 ?
    C4 H4A . 0.9700 ?
    C4 H4B . 0.9700 ?
    C10 C9 . 1.474(6) ?
    C10 H10A . 0.9700 ?
    C10 H10B . 0.9700 ?
    C9 H9A . 0.9700 ?
    C9 H9B . 0.9700 ?
    C1 H1A . 0.9700 ?
    C1 H1B . 0.9700 ?
    C8 H8A . 0.9700 ?
    C8 H8B . 0.9700 ?
    N1 C99 . 1.460(5) ?
    N1 C98 . 1.469(5) ?
    N1 H1AA . 1.0493 ?
    N1 H1BB . 0.8642 ?
    O20 H20A . 0.7616 ?
    O20 H20B . 0.9001 ?
    C98 H98A . 0.9600 ?
    C98 H98B . 0.9600 ?
    C98 H98C . 0.9600 ?
    C99 H99A . 0.9600 ?
    C99 H99B . 0.9600 ?
    C99 H99C . 0.9600 ?
loop_
    _geom_angle_atom_site_label_1
    _geom_angle_atom_site_label_2
    _geom_angle_atom_site_label_3
    _geom_angle_site_symmetry_1
    _geom_angle_site_symmetry_3
    _geom_angle
    _geom_angle_publ_flag
    O7 Cl1 O8 . . 110.8(9) ?
    O7 Cl1 O9 . . 119.6(10) ?
    O8 Cl1 O9 . . 118.7(8) ?
    O7 Cl1 O10 . . 87.5(10) ?
    O8 Cl1 O10 . . 114.5(8) ?
    O9 Cl1 O10 . . 100.7(7) ?
    O8' Cl1 O9' . . 99.9(16) ?
    O8' Cl1 O7' . . 136.6(14) ?
    O9' Cl1 O7' . . 116.8(15) ?
    O8' Cl1 O10' . . 109.0(10) ?
    O9' Cl1 O10' . . 104.7(9) ?
    O7' Cl1 O10' . . 84.3(10) ?
    C6 O1 C7 . . 112.1(2) ?
    C12 O4 C1 . . 111.5(2) ?
    C11 O5 C10 . . 111.0(3) ?
    C5 O2 C4 . . 110.3(3) ?
    C2 O3 C3 . . 113.9(3) ?
    C8 O6 C9 . . 114.4(3) ?
    O1 C6 C5 . . 109.8(3) ?
    O1 C6 H6A . . 109.7 ?
    C5 C6 H6A . . 109.7 ?
    O1 C6 H6B . . 109.7 ?
    C5 C6 H6B . . 109.7 ?
    H6A C6 H6B . . 108.2 ?
    O4 C12 C11 . . 109.1(3) ?
    O4 C12 H12A . . 109.9 ?
    C11 C12 H12A . . 109.9 ?
    O4 C12 H12B . . 109.9 ?
    C11 C12 H12B . . 109.9 ?
    H12A C12 H12B . . 108.3 ?
    O2 C5 C6 . . 109.6(3) ?
    O2 C5 H5A . . 109.8 ?
    C6 C5 H5A . . 109.8 ?
    O2 C5 H5B . . 109.8 ?
    C6 C5 H5B . . 109.8 ?
    H5A C5 H5B . . 108.2 ?
    O1 C7 C8 . . 109.5(3) ?
    O1 C7 H7A . . 109.8 ?
    C8 C7 H7A . . 109.8 ?
    O1 C7 H7B . . 109.8 ?
    C8 C7 H7B . . 109.8 ?
    H7A C7 H7B . . 108.2 ?
    O5 C11 C12 . . 109.8(3) ?
    O5 C11 H11A . . 109.7 ?
    C12 C11 H11A . . 109.7 ?
    O5 C11 H11B . . 109.7 ?
    C12 C11 H11B . . 109.7 ?
    H11A C11 H11B . . 108.2 ?
    O3 C3 C4 . . 112.8(3) ?
    O3 C3 H3A . . 109.0 ?
    C4 C3 H3A . . 109.0 ?
    O3 C3 H3B . . 109.0 ?
    C4 C3 H3B . . 109.0 ?
    H3A C3 H3B . . 107.8 ?
    O3 C2 C1 . . 109.5(3) ?
    O3 C2 H2A . . 109.8 ?
    C1 C2 H2A . . 109.8 ?
    O3 C2 H2B . . 109.8 ?
    C1 C2 H2B . . 109.8 ?
    H2A C2 H2B . . 108.2 ?
    O2 C4 C3 . . 108.0(3) ?
    O2 C4 H4A . . 110.1 ?
    C3 C4 H4A . . 110.1 ?
    O2 C4 H4B . . 110.1 ?
    C3 C4 H4B . . 110.1 ?
    H4A C4 H4B . . 108.4 ?
    O5 C10 C9 . . 108.2(3) ?
    O5 C10 H10A . . 110.1 ?
    C9 C10 H10A . . 110.1 ?
    O5 C10 H10B . . 110.1 ?
    C9 C10 H10B . . 110.1 ?
    H10A C10 H10B . . 108.4 ?
    O6 C9 C10 . . 113.1(3) ?
    O6 C9 H9A . . 109.0 ?
    C10 C9 H9A . . 109.0 ?
    O6 C9 H9B . . 109.0 ?
    C10 C9 H9B . . 109.0 ?
    H9A C9 H9B . . 107.8 ?
    O4 C1 C2 . . 108.9(3) ?
    O4 C1 H1A . . 109.9 ?
    C2 C1 H1A . . 109.9 ?
    O4 C1 H1B . . 109.9 ?
    C2 C1 H1B . . 109.9 ?
    H1A C1 H1B . . 108.3 ?
    O6 C8 C7 . . 109.5(3) ?
    O6 C8 H8A . . 109.8 ?
    C7 C8 H8A . . 109.8 ?
    O6 C8 H8B . . 109.8 ?
    C7 C8 H8B . . 109.8 ?
    H8A C8 H8B . . 108.2 ?
    C99 N1 C98 . . 112.8(3) ?
    C99 N1 H1AA . . 104.3 ?
    C98 N1 H1AA . . 113.5 ?
    C99 N1 H1BB . . 119.3 ?
    C98 N1 H1BB . . 97.0 ?
    H1AA N1 H1BB . . 110.2 ?
    H20A O20 H20B . . 118.8 ?
    N1 C98 H98A . . 109.5 ?
    N1 C98 H98B . . 109.5 ?
    H98A C98 H98B . . 109.5 ?
    N1 C98 H98C . . 109.5 ?
    H98A C98 H98C . . 109.5 ?
    H98B C98 H98C . . 109.5 ?
    N1 C99 H99A . . 109.5 ?
    N1 C99 H99B . . 109.5 ?
    H99A C99 H99B . . 109.5 ?
    N1 C99 H99C . . 109.5 ?
    H99A C99 H99C . . 109.5 ?
    H99B C99 H99C . . 109.5 ?
loop_
    _geom_hbond_atom_site_label_D
    _geom_hbond_atom_site_label_H
    _geom_hbond_atom_site_label_A
    _geom_hbond_site_symmetry_A
    _geom_hbond_distance_DH
    _geom_hbond_distance_HA
    _geom_hbond_distance_DA
    _geom_hbond_angle_DHA
    _geom_hbond_publ_flag
    N1 H1AA O6 . 1.05 2.00 2.979(4) 153.9 yes
    N1 H1AA O5 . 1.05 2.62 3.285(4) 121.2 no
    N1 H1BB O3 . 0.86 2.14 2.979(4) 164.1 yes
    O20 H20B O4 4_566 0.90 2.12 3.013(4) 171.4 yes
    O20 H20A O1 4_566 0.76 2.21 2.927(3) 157.7 yes
data_New_Global_Publ_Block
_journal_date_recd_electronic     2010-05-29
_journal_date_accepted     2010-06-17
_journal_name_full     'Acta Crystallographica, Section E'
_journal_year     2010
_journal_volume     66
_journal_issue      7
_journal_page_first     o1740
_journal_page_last     o1740
_journal_paper_category     QO
_journal_coeditor_code     BH2290
_publ_contact_author_name     'Jia-Zhen, Ge'
_publ_contact_author_address
;
Ordered Matter Science Research Center,
College of Chemistry and Chemical,
Engineering, Southeast UniVersity,
Nanjing 211189, People's Republic of China
;
_publ_contact_author_email     gjz@seu.edu.cn
_publ_contact_author_fax     86-25-52090626
_publ_contact_author_phone     86-25-52090626
_publ_section_title
;
Dimethylammonium perchlorate 18-crown-6 monohydrate clathrate
;
_publ_section_title_footnote     .
loop_
    _publ_author_name
    _publ_author_footnote
    _publ_author_address
    "Ge, Jia-Zhen" .
;
Ordered Matter Science Research Center
College of Chemistry and Chemical
Engineering, Southeast University
Nanjing 211189
People's Republic of China
;
    "Zhao, Min-Min" .
;
Ordered Matter Science Research Center
College of Chemistry and Chemical
Engineering, Southeast University
Nanjing 211189
People's Republic of China
;
    "Shi, Ping-Ping" .
;
Ordered Matter Science Research Center
College of Chemistry and Chemical
Engineering, Southeast University
Nanjing 211189
People's Republic of China
;
_publ_section_synopsis     .
