# Supplementary material for: Dimethyl­ammonium perchlorate 18-crown-6 monohydrate clathrate
Source: Acta Crystallogr Sect E Struct Rep Online. 2010 Jun 23;66(Pt 7):o1740. doi: 10.1107/S1600536810023421 (PMC3006918; doi:10.1107/S1600536810023421)
Supplement: Supplementary file 2 [file e-66-o1740-Isup2.hkl]

# 
# h,k,l, Fc-squared, Fo-squared, sigma(Fo-squared) and status flag 
# 
data_I
_shelx_title '    I in space group P 21 21 21' 
_shelx_refln_list_code          4 
_shelx_F_calc_maximum      170.95 
_exptl_crystal_F_000       920.00 
_reflns_d_resolution_high  0.7701 
 
loop_ 
 _symmetry_equiv_pos_as_xyz 
 'x, y, z' 
 '-x+1/2, -y, z+1/2' 
 '-x, y+1/2, -z+1/2' 
 'x+1/2, -y+1/2, -z' 
 
_cell_length_a    10.6840 
_cell_length_b    13.9540 
_cell_length_c    14.5830 
_cell_angle_alpha  90.000 
_cell_angle_beta   90.000 
_cell_angle_gamma  90.000 
 
_shelx_F_squared_multiplier     1.000 
 
loop_ 
 _refln_index_h 
 _refln_index_k 
 _refln_index_l 
 _refln_F_squared_calc 
 _refln_F_squared_meas 
 _refln_F_squared_sigma 
 _refln_observed_status 
   2   0   0     1211.84     1270.12     76.34 o 
   4   0   0     3509.12     3497.50    345.83 o 
   6   0   0      394.83      339.29     15.24 o 
   8   0   0     1221.96     1151.84     57.23 o 
  10   0   0      101.99      105.54     11.35 o 
  12   0   0        0.00        1.23      4.84 o 
   2   1   0      603.04      548.18     16.45 o 
   3   1   0        9.66        9.94      1.12 o 
   4   1   0      132.49      132.45      4.46 o 
   5   1   0      125.21      114.58      4.91 o 
   6   1   0        1.83       -0.23      1.49 o 
   7   1   0       27.49       21.98      2.96 o 
   8   1   0       61.35       62.91      4.32 o 
   9   1   0       37.60       42.58      4.07 o 
  10   1   0       41.24       35.10      5.15 o 
  11   1   0       54.52       60.01      9.34 o 
  12   1   0        2.81        0.83      4.65 o 
  13   1   0        2.21        1.80      5.67 o 
   1   2   0    16527.63    17476.91    347.62 o 
   2   2   0     1578.30     1914.69     56.09 o 
   3   2   0     1251.24     1182.69     35.31 o 
   4   2   0     3953.19     4307.68    104.84 o 
   5   2   0       21.32       19.15      2.14 o 
   6   2   0       48.96       52.86      3.36 o 
   7   2   0       32.95       29.61      3.54 o 
   8   2   0       42.09       52.58      6.34 o 
   9   2   0      243.75      235.67     12.37 o 
  10   2   0       12.56       15.84      4.43 o 
  11   2   0      165.63      163.50     14.71 o 
  12   2   0       28.91       48.87      8.86 o 
  13   2   0       89.21       87.32     16.67 o 
   1   3   0       29.88       29.33      2.24 o 
   2   3   0        2.95        4.63      3.45 o 
   3   3   0      966.06      848.62     26.06 o 
   4   3   0       52.07       51.60      3.49 o 
   5   3   0        7.67        7.62      1.66 o 
   6   3   0       16.13       19.96      2.39 o 
   7   3   0      173.40      207.21      9.15 o 
   8   3   0        2.04        1.77      2.26 o 
   9   3   0       75.44       71.97      5.54 o 
  10   3   0        1.04        4.34      3.73 o 
  11   3   0       24.43       10.00      4.38 o 
  12   3   0        0.18        2.19      5.44 o 
  13   3   0        2.98       -3.99      5.54 o 
   0   4   0    20150.10    21755.84    756.11 o 
   1   4   0      682.43      682.57     15.50 o 
   2   4   0    29222.56    29375.16    900.26 o 
   3   4   0     3656.59     3923.54    130.50 o 
   4   4   0      208.86      215.59      7.92 o 
   5   4   0     2218.90     2437.62     79.28 o 
   6   4   0      954.97     1148.64     36.04 o 
   7   4   0        8.89        9.07      3.55 o 
   8   4   0       80.15       76.29      5.47 o 
   9   4   0      124.07      116.88      7.82 o 
  10   4   0       14.93       18.80      4.68 o 
  11   4   0       43.00       51.47      7.21 o 
  12   4   0        0.66       19.13     12.25 o 
  13   4   0        0.46        7.90      7.83 o 
   1   5   0       84.54       72.72      3.45 o 
   2   5   0     1064.72      952.95     33.97 o 
   3   5   0      206.12      216.66      8.12 o 
   4   5   0        7.42       15.42      2.70 o 
   5   5   0        0.10        1.02      3.54 o 
   6   5   0       38.93       32.26      4.25 o 
   7   5   0       37.46       45.15      3.88 o 
   8   5   0       63.07       72.06      7.24 o 
   9   5   0       78.55       82.68      8.00 o 
  10   5   0        9.45       15.26      4.66 o 
  11   5   0        1.57        0.45      3.41 o 
  12   5   0        0.01        3.74      5.67 o 
  13   5   0       24.48       29.37     12.84 o 
   0   6   0     2718.10     2763.05    102.47 o 
   1   6   0     4612.11     4580.69    123.57 o 
   2   6   0      302.72      282.83     12.08 o 
   3   6   0      304.65      367.19     12.04 o 
   4   6   0      366.34      344.18     13.04 o 
   5   6   0       48.89       66.00      6.69 o 
   6   6   0       61.13       68.02      5.49 o 
   7   6   0      592.49      562.20     22.28 o 
   8   6   0      183.95      163.67      9.65 o 
   9   6   0        1.44        4.84      3.81 o 
  10   6   0        0.06        9.07      3.93 o 
  11   6   0       86.01       94.81     11.79 o 
  12   6   0        7.32        7.71      6.35 o 
  13   6   0       35.09       16.78      8.75 o 
   1   7   0       29.00       25.58      3.24 o 
   2   7   0       19.02       18.94      2.58 o 
   3   7   0     1085.74     1007.68     31.91 o 
   4   7   0      612.52      560.42     24.62 o 
   5   7   0       14.53       22.33      3.59 o 
   6   7   0      163.16      145.62     18.14 o 
   7   7   0        1.54        0.46      1.83 o 
   8   7   0        9.61       15.46      3.58 o 
   9   7   0        0.00       -0.35      2.89 o 
  10   7   0       19.22       17.38      5.62 o 
  11   7   0        0.02       -3.57      5.19 o 
  12   7   0       20.26       14.82      9.52 o 
   0   8   0      279.22      346.11     17.60 o 
   1   8   0       56.21       45.97      3.98 o 
   2   8   0     2394.49     2503.32     82.37 o 
   3   8   0      230.80      217.32      9.05 o 
   4   8   0      341.82      351.02     14.58 o 
   5   8   0       45.07       34.10      3.71 o 
   6   8   0      757.15      766.16     39.69 o 
   7   8   0        2.36       15.34      5.39 o 
   8   8   0       37.23       37.23      4.30 o 
   9   8   0       16.91       12.24      4.74 o 
  10   8   0        1.48       22.71      7.67 o 
  11   8   0        0.16        2.40      5.41 o 
  12   8   0        0.59        4.34      6.51 o 
   1   9   0       69.43       67.08      5.05 o 
   2   9   0        0.00       -0.69      2.43 o 
   3   9   0      152.95      120.59      7.09 o 
   4   9   0        1.33        0.84      2.39 o 
   5   9   0        9.97       10.33      3.31 o 
   6   9   0        0.01        7.65      2.77 o 
   7   9   0       19.14       11.92      4.63 o 
   8   9   0       45.25       45.16      7.46 o 
   9   9   0        1.31       21.48      6.40 o 
  10   9   0       23.00       30.79      8.91 o 
  11   9   0        0.08       -3.07      5.82 o 
  12   9   0        0.80      -20.50     22.09 o 
   0  10   0      247.53      238.53     19.52 o 
   1  10   0      262.21      294.15     13.33 o 
   2  10   0       23.58       25.35      3.78 o 
   3  10   0        0.15       20.12      9.79 o 
   4  10   0        3.21        7.81      2.99 o 
   5  10   0      113.94      129.87      8.81 o 
   6  10   0        3.55        1.69      2.75 o 
   7  10   0      202.26      184.37     19.66 o 
   8  10   0       48.94       39.73      5.83 o 
   9  10   0       27.89       40.57      8.82 o 
  10  10   0       46.43       71.80     12.81 o 
  11  10   0       24.46        9.14      5.86 o 
   1  11   0      420.26      385.42     17.96 o 
   2  11   0       75.78       81.81      6.19 o 
   3  11   0       14.49       22.55      3.71 o 
   4  11   0        3.48        7.75      3.44 o 
   5  11   0       70.14       63.20      6.36 o 
   6  11   0        1.03        6.90      4.55 o 
   7  11   0       13.10       26.99      5.37 o 
   8  11   0        4.38        7.41      4.91 o 
   9  11   0       24.28       29.09      7.12 o 
  10  11   0        0.41        1.64      4.84 o 
  11  11   0        4.77        5.95     11.17 o 
   0  12   0       42.43       30.84      6.00 o 
   1  12   0      173.20      190.23     10.98 o 
   2  12   0      204.24      197.64     10.93 o 
   3  12   0      423.64      417.16     19.84 o 
   4  12   0       30.44       40.40      5.29 o 
   5  12   0       28.84       18.54      4.43 o 
   6  12   0       38.10       30.52      4.50 o 
   7  12   0        2.13        3.34      4.11 o 
   8  12   0        0.16        0.84      4.21 o 
   9  12   0       10.51        4.00      4.99 o 
  10  12   0        2.10        3.69      8.12 o 
   1  13   0       26.57       25.30      4.11 o 
   2  13   0       69.74       64.36      6.17 o 
   3  13   0        6.94       13.55      3.65 o 
   4  13   0        0.21        6.18      4.86 o 
   5  13   0       14.62       21.77      7.60 o 
   6  13   0        3.78        2.70      3.21 o 
   7  13   0        0.67       -1.80      7.27 o 
   8  13   0        2.00       11.84     11.14 o 
   9  13   0        0.90       -2.53      9.06 o 
   0  14   0      216.83      246.77     27.48 o 
   1  14   0       18.02       34.61      9.66 o 
   2  14   0      198.08      201.54     17.58 o 
   3  14   0        0.18       -4.15      4.61 o 
   4  14   0       24.93        7.42      5.10 o 
   5  14   0        0.27       -0.54      5.74 o 
   6  14   0       32.01       21.55     11.70 o 
   7  14   0        1.41        5.15      6.68 o 
   8  14   0        0.64       -2.17      8.96 o 
   1  15   0       22.53       15.20      6.41 o 
   2  15   0        1.81        8.99      4.70 o 
   3  15   0        7.38        6.28      5.04 o 
   4  15   0        3.17        1.60      4.56 o 
   5  15   0        1.59        4.66      7.23 o 
   6  15   0       29.05       21.32     17.66 o 
   7  15   0        1.62        1.94      7.72 o 
   0  16   0       55.06       56.68     16.36 o 
   1  16   0        9.06       12.31      9.88 o 
   2  16   0        1.23        0.90      4.72 o 
   3  16   0       13.04        8.34      5.99 o 
   4  16   0       42.36       36.01     26.76 o 
   5  16   0        0.94       -0.48      5.79 o 
   6  16   0       11.22        4.52      8.33 o 
   1  17   0        4.92        0.35      5.42 o 
   2  17   0        1.04        6.66      5.67 o 
   3  17   0        1.69        3.49      6.51 o 
   4  17   0        3.13        1.43      6.11 o 
   0  18   0        0.85        9.02     11.54 o 
   1  18   0       43.79       73.17     21.53 o 
   2   0   1      140.59      158.77      4.91 o 
   3   0   1     1091.45     1118.11     44.24 o 
   4   0   1        0.49        1.76      1.55 o 
   5   0   1      554.10      561.54     18.88 o 
   6   0   1        1.77        1.94      1.46 o 
   7   0   1        9.91       18.41      2.80 o 
   8   0   1      282.81      258.44     12.41 o 
   9   0   1       70.17       57.92      5.48 o 
  10   0   1       31.01       29.31      5.70 o 
  11   0   1      186.10      194.42     17.48 o 
  12   0   1        4.12        3.18      4.65 o 
  13   0   1       28.39       33.31     15.82 o 
 -13   1   1       19.69       24.23      7.82 o 
 -12   1   1       23.20        7.89      6.42 o 
 -11   1   1       48.69       33.43      7.79 o 
 -10   1   1       56.35       51.05      5.64 o 
  -9   1   1       63.05       61.36      4.86 o 
  -8   1   1       36.66       43.96      5.06 o 
  -7   1   1       43.04       44.04      4.46 o 
  -6   1   1      106.63      111.80      8.60 o 
  -5   1   1      337.51      351.83     14.79 o 
  -4   1   1      687.48      818.79     35.39 o 
  -3   1   1      329.40      437.90     20.58 o 
  -2   1   1    18677.98    18750.55    732.29 o 
   2   1   1    18670.37    18748.13    289.14 o 
   3   1   1      335.29      450.75     11.73 o 
   4   1   1      697.07      771.96     18.62 o 
   5   1   1      345.00      346.37     11.50 o 
   6   1   1      109.64      111.62      4.79 o 
   7   1   1       40.83       43.49      3.29 o 
   8   1   1       38.18       38.88      3.93 o 
   9   1   1       60.23       57.70      4.65 o 
  10   1   1       58.09       69.44      8.56 o 
  11   1   1       49.07       38.27      6.34 o 
  12   1   1       23.78       19.95      6.50 o 
  13   1   1       19.20        1.38      6.90 o 
 -13   2   1       33.21       28.57     14.07 o 
 -12   2   1       35.60       34.66      6.95 o 
 -11   2   1       64.42       81.19      9.23 o 
 -10   2   1       52.55       48.56      5.24 o 
  -9   2   1       73.96       65.88      8.01 o 
  -8   2   1       22.57       22.84      3.80 o 
  -7   2   1      148.38      153.64      6.83 o 
  -6   2   1      175.21      175.38      8.74 o 
  -5   2   1       97.91       99.61      5.30 o 
  -4   2   1      777.78      705.71     21.54 o 
  -3   2   1      670.98      585.25     15.56 o 
  -2   2   1    16847.82    16814.72    310.22 o 
  -1   2   1     3887.81     3995.46     52.95 o 
   0   2   1     2218.79     2109.74     30.00 o 
   1   2   1     3881.75     4114.23    106.10 o 
   2   2   1    16842.02    17135.05    314.50 o 
   3   2   1      653.53      601.23     13.75 o 
   4   2   1      802.06      758.88     21.78 o 
   5   2   1       93.55      103.72      4.29 o 
   6   2   1      172.21      183.15      6.41 o 
   7   2   1      152.91      159.40      6.78 o 
   8   2   1       21.51       23.36      3.26 o 
   9   2   1       72.93       75.34      6.91 o 
  10   2   1       53.36       49.85      6.91 o 
  11   2   1       64.39       65.79      9.07 o 
  12   2   1       35.39       42.78      7.27 o 
  13   2   1       32.96       48.95      9.48 o 
 -13   3   1        7.31       14.26      8.81 o 
 -12   3   1        1.71        7.24      7.47 o 
 -11   3   1       57.37       49.97      8.22 o 
 -10   3   1        0.05        8.73      4.59 o 
  -9   3   1       44.23       42.66      5.30 o 
  -8   3   1       70.70       60.52      5.47 o 
  -7   3   1      280.58      303.24     14.68 o 
  -6   3   1       30.69       33.73      4.33 o 
  -5   3   1       87.48       82.65      4.70 o 
  -4   3   1      501.61      431.29     18.05 o 
  -3   3   1      867.83      781.39     25.04 o 
  -2   3   1    10943.68    11364.14    269.05 o 
  -1   3   1     7505.06     8153.02    146.56 o 
   0   3   1     7317.73     7981.87    168.89 o 
   1   3   1     7503.52     7820.96    135.08 o 
   2   3   1    10954.93    11260.34    271.38 o 
   3   3   1      840.89      744.42     16.50 o 
   4   3   1      490.68      420.41     12.32 o 
   5   3   1       94.70       84.60      3.89 o 
   6   3   1       33.50       31.47      2.95 o 
   7   3   1      281.12      302.57     11.19 o 
   8   3   1       74.00       61.31      6.26 o 
   9   3   1       42.19       47.38      6.27 o 
  10   3   1        0.05        5.56      4.48 o 
  11   3   1       58.26       61.41      7.83 o 
  12   3   1        1.75        8.18      6.20 o 
  13   3   1        7.24       10.10      8.98 o 
 -13   4   1       22.46       11.08     10.96 o 
 -12   4   1        7.12       10.97      7.48 o 
 -11   4   1      145.45      118.15     16.07 o 
 -10   4   1        8.83        4.31      3.66 o 
  -9   4   1       58.89       68.57      5.75 o 
  -8   4   1       69.27       73.91      5.64 o 
  -7   4   1       98.61       96.61      5.88 o 
  -6   4   1      364.95      365.77     15.18 o 
  -5   4   1      803.82      860.33     34.00 o 
  -4   4   1      881.53      808.70     36.49 o 
  -3   4   1      155.31      170.06      5.16 o 
  -2   4   1      809.12      761.84     18.49 o 
  -1   4   1      944.41      912.04     28.17 o 
   0   4   1     1662.50     1617.98     39.28 o 
   1   4   1      949.30      877.77     24.15 o 
   2   4   1      780.63      741.61     22.53 o 
   3   4   1      151.12      154.81      5.32 o 
   4   4   1      855.61      809.13     22.35 o 
   5   4   1      799.02      876.22     30.13 o 
   6   4   1      375.01      367.70     12.91 o 
   7   4   1       95.22       96.76      5.15 o 
   8   4   1       69.65       60.99      6.87 o 
   9   4   1       60.66       71.28      7.37 o 
  10   4   1        8.31        6.63      4.20 o 
  11   4   1      143.76      131.33     12.02 o 
  12   4   1        7.10       12.84      5.72 o 
  13   4   1       23.04       33.53      9.65 o 
 -13   5   1       15.79       14.74      9.00 o 
 -12   5   1        1.20       -3.15      6.93 o 
 -11   5   1       18.69       34.66      6.73 o 
 -10   5   1       46.12       48.26      6.33 o 
  -9   5   1       42.53       44.85      5.05 o 
  -8   5   1       38.06       40.49      4.39 o 
  -7   5   1       74.15       94.06      5.74 o 
  -6   5   1      357.50      341.33     12.64 o 
  -5   5   1       33.99       28.54      2.44 o 
  -4   5   1     1480.29     1462.74     39.51 o 
  -3   5   1        9.42       17.33      2.72 o 
  -2   5   1     2884.98     2762.07     71.36 o 
  -1   5   1      200.59      190.33      5.79 o 
   0   5   1        9.63        8.19      1.46 o 
   1   5   1      194.06      188.97      7.12 o 
   2   5   1     2857.78     2723.49     77.70 o 
   3   5   1        8.12       17.61      2.71 o 
   4   5   1     1458.72     1476.58     44.79 o 
   5   5   1       29.73       27.99      2.96 o 
   6   5   1      364.40      342.56     15.06 o 
   7   5   1       75.81       84.74      5.39 o 
   8   5   1       37.28       46.08      6.11 o 
   9   5   1       41.32       34.00      5.72 o 
  10   5   1       46.97       49.98      7.86 o 
  11   5   1       18.93       12.36      5.48 o 
  12   5   1        1.10       -5.10      5.94 o 
  13   5   1       15.61       24.01      8.18 o 
 -13   6   1        8.39        9.40      8.70 o 
 -12   6   1        1.24       -3.42      5.82 o 
 -11   6   1        7.23        9.59      5.78 o 
 -10   6   1       14.49       17.66      4.40 o 
  -9   6   1       45.95       37.90      4.08 o 
  -8   6   1       11.38        9.54      2.74 o 
  -7   6   1      347.45      347.87     13.75 o 
  -6   6   1      124.17      123.14      6.56 o 
  -5   6   1      216.81      205.45      8.43 o 
  -4   6   1     2136.95     2032.62     62.95 o 
  -3   6   1      168.63      132.41      5.45 o 
  -2   6   1     1165.80     1111.07     31.16 o 
  -1   6   1     1441.77     1487.86     36.76 o 
   0   6   1     2873.11     2757.71     70.35 o 
   1   6   1     1428.91     1425.32     41.63 o 
   2   6   1     1180.55     1119.25     42.31 o 
   3   6   1      158.78      127.66      5.32 o 
   4   6   1     2152.03     2067.99     68.71 o 
   5   6   1      208.89      204.07      9.17 o 
   6   6   1      120.19      133.38     12.34 o 
   7   6   1      345.89      340.72     17.31 o 
   8   6   1       10.17       17.59      5.39 o 
   9   6   1       45.12       39.01      5.94 o 
  10   6   1       15.16       16.62      4.79 o 
  11   6   1        7.48       -1.28      4.07 o 
  12   6   1        1.27        7.44      5.51 o 
  13   6   1        8.23        7.39      8.93 o 
 -12   7   1        2.15       -3.25      6.36 o 
 -11   7   1       12.52       18.11      6.21 o 
 -10   7   1       31.39       25.54      5.72 o 
  -9   7   1      116.14      104.68      7.68 o 
  -8   7   1       25.09       26.27      3.72 o 
  -7   7   1       25.96       24.94      3.62 o 
  -6   7   1      282.18      277.21     11.91 o 
  -5   7   1        7.78       12.34      4.61 o 
  -4   7   1     2141.28     2275.65     75.73 o 
  -3   7   1     1161.85     1022.87     32.69 o 
  -2   7   1      318.13      311.13     10.57 o 
  -1   7   1      214.51      203.48      7.28 o 
   0   7   1     2051.39     2041.84     57.14 o 
   1   7   1      218.38      186.09      7.78 o 
   2   7   1      338.78      315.25     15.83 o 
   3   7   1     1166.80     1009.44     35.79 o 
   4   7   1     2144.83     2309.38     81.69 o 
   5   7   1        8.65       13.49      2.63 o 
   6   7   1      279.74      303.79     20.54 o 
   7   7   1       27.72       32.23      7.50 o 
   8   7   1       25.66       29.05      6.63 o 
   9   7   1      114.90      110.12     11.06 o 
  10   7   1       31.46       28.92      7.10 o 
  11   7   1       13.13       11.47      9.06 o 
  12   7   1        2.16       -0.80      7.86 o 
 -12   8   1        2.42        5.61      6.05 o 
 -11   8   1        1.51       -0.20      5.53 o 
 -10   8   1       12.45       11.92      6.21 o 
  -9   8   1       47.41       49.50      8.56 o 
  -8   8   1       10.00       15.56      3.27 o 
  -7   8   1        1.90       -0.65      2.43 o 
  -6   8   1      137.87      143.23      8.57 o 
  -5   8   1      163.45      136.89      7.49 o 
  -4   8   1       29.89       33.42      5.85 o 
  -3   8   1      976.24      855.28     30.24 o 
  -2   8   1      444.46      460.12     15.98 o 
  -1   8   1      217.12      232.42      8.78 o 
   0   8   1        2.05        5.76      3.70 o 
   1   8   1      209.40      203.23     10.49 o 
   2   8   1      447.61      483.41     17.05 o 
   3   8   1     1002.47      903.32     34.45 o 
   4   8   1       28.26       23.87      3.40 o 
   5   8   1      160.79      157.81     11.70 o 
   6   8   1      135.26      157.51      8.25 o 
   7   8   1        1.64        2.26      2.69 o 
   8   8   1       10.68       22.91      8.79 o 
   9   8   1       47.62       53.00      7.68 o 
  10   8   1       11.95       12.73      5.24 o 
  11   8   1        1.41        3.92      4.33 o 
  12   8   1        2.46       -2.35      7.23 o 
 -12   9   1        9.17       18.36     14.63 o 
 -11   9   1        3.83        1.76      5.24 o 
 -10   9   1        0.59       -1.20      5.34 o 
  -9   9   1      101.18       88.53     11.80 o 
  -8   9   1      154.65      152.14      9.76 o 
  -7   9   1       26.61       36.93      4.56 o 
  -6   9   1       11.14        8.76      3.35 o 
  -5   9   1       74.57       89.28      6.80 o 
  -4   9   1      404.74      433.45     18.33 o 
  -3   9   1      320.21      314.24     15.23 o 
  -2   9   1      191.17      156.09      9.47 o 
  -1   9   1      228.01      249.12     10.23 o 
   0   9   1      827.41      724.59     24.12 o 
   1   9   1      235.21      233.14     11.44 o 
   2   9   1      196.99      169.75      8.43 o 
   3   9   1      329.48      283.16     12.81 o 
   4   9   1      410.32      426.30     19.82 o 
   5   9   1       71.14       78.42      5.46 o 
   6   9   1       12.65       17.08      3.54 o 
   7   9   1       26.27       29.80      4.42 o 
   8   9   1      153.27      163.11     14.08 o 
   9   9   1      102.85      100.40     10.84 o 
  10   9   1        0.59       -3.97      4.31 o 
  11   9   1        3.60        6.89      6.44 o 
  12   9   1        9.02        9.04     20.02 o 
 -11  10   1        5.53        1.48      6.55 o 
 -10  10   1       10.72        7.76     12.90 o 
  -9  10   1       21.42       32.68      8.34 o 
  -8  10   1        0.97        2.23      2.92 o 
  -7  10   1       11.96        7.91      4.66 o 
  -6  10   1       15.85       18.98      3.29 o 
  -5  10   1      176.01      188.41     11.23 o 
  -4  10   1      424.85      401.37     18.18 o 
  -3  10   1      446.00      440.32     19.39 o 
  -2  10   1       21.21       22.02      5.46 o 
  -1  10   1      303.44      315.21     14.23 o 
   0  10   1      770.96      833.51     29.49 o 
   1  10   1      304.05      271.26     11.22 o 
   2  10   1       19.32       10.62      3.48 o 
   3  10   1      441.46      440.16     19.17 o 
   4  10   1      423.50      383.56     18.93 o 
   5  10   1      179.59      175.89     14.47 o 
   6  10   1       14.64        9.33      2.92 o 
   7  10   1       12.25       19.55      3.59 o 
   8  10   1        1.05       -1.96      5.59 o 
   9  10   1       21.67       26.75      6.43 o 
  10  10   1       10.49       15.19      6.21 o 
  11  10   1        5.57       14.12      8.32 o 
 -11  11   1        0.84      -14.08     14.08 o 
 -10  11   1        2.14        7.42      5.15 o 
  -9  11   1       20.49       29.46      8.13 o 
  -8  11   1        4.25        9.74      4.24 o 
  -7  11   1       41.80       50.80      5.60 o 
  -6  11   1       32.73       38.86      5.79 o 
  -5  11   1      237.89      255.14     14.64 o 
  -4  11   1       20.44       21.22      4.22 o 
  -3  11   1      319.01      294.05     15.25 o 
  -2  11   1      134.85      146.08      8.67 o 
  -1  11   1      274.19      235.64     12.49 o 
   0  11   1        0.04        2.59      2.86 o 
   1  11   1      267.40      218.67     12.52 o 
   2  11   1      132.81      144.68      8.51 o 
   3  11   1      318.26      293.97     14.20 o 
   4  11   1       21.35       24.19      5.55 o 
   5  11   1      238.30      268.09     15.63 o 
   6  11   1       32.46       53.59      7.47 o 
   7  11   1       42.35       28.51      8.06 o 
   8  11   1        4.06       18.92      6.97 o 
   9  11   1       20.29        4.51      7.16 o 
  10  11   1        2.34       -3.05      5.31 o 
  11  11   1        0.76        5.78      6.89 o 
 -10  12   1        0.18       -5.71      8.01 o 
  -9  12   1        8.00       10.45      8.85 o 
  -8  12   1       43.23       18.70      7.46 o 
  -7  12   1       21.27       10.99      3.97 o 
  -6  12   1        4.62        0.28      2.97 o 
  -5  12   1       16.96       17.20      4.31 o 
  -4  12   1       31.22       47.56      6.01 o 
  -3  12   1       57.20       65.00      6.25 o 
  -2  12   1      151.41      134.90     10.11 o 
  -1  12   1      208.39      203.03     12.96 o 
   0  12   1      170.61      145.75      8.84 o 
   1  12   1      205.98      208.36     10.60 o 
   2  12   1      148.56      141.73      8.44 o 
   3  12   1       57.15       65.65      6.11 o 
   4  12   1       32.40       52.92      5.25 o 
   5  12   1       16.78       18.31      6.23 o 
   6  12   1        4.14        6.71      3.28 o 
   7  12   1       21.64       11.24      5.12 o 
   8  12   1       43.80       36.20     10.17 o 
   9  12   1        7.57        7.51      5.10 o 
  10  12   1        0.14        9.97      5.77 o 
  -9  13   1        3.44        9.79      7.72 o 
  -8  13   1       14.71       14.20      9.25 o 
  -7  13   1       16.55       13.53      9.42 o 
  -6  13   1        0.25       -2.05      4.41 o 
  -5  13   1       31.80       34.21      5.87 o 
  -4  13   1       23.88       14.14      5.85 o 
  -3  13   1       16.02       20.68      5.08 o 
  -2  13   1       38.78       43.82      8.62 o 
  -1  13   1       87.66      111.18     13.44 o 
   0  13   1       62.48       67.52      7.26 o 
   1  13   1       87.87       92.33      8.37 o 
   2  13   1       36.41       54.19      6.37 o 
   3  13   1       16.25       17.53      4.28 o 
   4  13   1       24.30       27.75      4.62 o 
   5  13   1       32.26       19.50      7.17 o 
   6  13   1        0.26        1.24      3.28 o 
   7  13   1       16.50       13.76      7.04 o 
   8  13   1       14.77       11.83     11.13 o 
   9  13   1        3.67        4.76     14.49 o 
  -8  14   1        8.39        1.63     10.44 o 
  -7  14   1        0.49       -6.26      6.73 o 
  -6  14   1       13.92       18.63     11.33 o 
  -5  14   1       22.27       27.61      6.41 o 
  -4  14   1       19.05        5.04      5.14 o 
  -3  14   1        4.99        4.41      5.10 o 
  -2  14   1       44.38       38.91      9.34 o 
  -1  14   1       34.18       33.50      7.01 o 
   0  14   1       14.92       17.64      8.83 o 
   1  14   1       36.91       26.72      5.08 o 
   2  14   1       45.24       36.13      8.46 o 
   3  14   1        4.28        2.39      3.92 o 
   4  14   1       18.45       15.32      6.02 o 
   5  14   1       21.86       26.81     19.28 o 
   6  14   1       14.27        9.39      7.20 o 
   7  14   1        0.57       -1.06      7.15 o 
   8  14   1        8.47        5.44      9.67 o 
  -7  15   1        0.44        6.75      9.46 o 
  -6  15   1        4.16       -2.45      6.40 o 
  -5  15   1        0.11        6.98      5.20 o 
  -4  15   1       10.93        7.52      6.31 o 
  -3  15   1        2.80        0.66      7.95 o 
  -2  15   1       92.06      102.46     14.77 o 
  -1  15   1       10.59       13.62      6.01 o 
   0  15   1       99.59       92.55     13.76 o 
   1  15   1       10.64       10.00      6.30 o 
   2  15   1       92.69       90.62     10.10 o 
   3  15   1        2.70       -1.49      3.57 o 
   4  15   1       10.57        3.71      6.27 o 
   5  15   1        0.14        8.87      7.62 o 
   6  15   1        3.81       -3.18      7.36 o 
   7  15   1        0.37        6.86      8.94 o 
  -6  16   1        0.47        3.66     14.49 o 
  -5  16   1        3.13      -11.10     11.10 o 
  -4  16   1        3.81        6.70      7.97 o 
  -3  16   1       13.02       16.60      8.89 o 
  -2  16   1        5.99        1.80      4.84 o 
  -1  16   1       20.67        9.22      7.58 o 
   0  16   1        0.31        1.56      5.53 o 
   1  16   1       21.13       27.77      7.44 o 
   2  16   1        6.02       -1.82      4.30 o 
   3  16   1       12.38       14.67      6.76 o 
   4  16   1        3.88        8.56      6.07 o 
   5  16   1        3.41       -0.77      7.93 o 
   6  16   1        0.52        0.19      6.40 o 
  -4  17   1        1.39        1.29      9.20 o 
  -3  17   1        0.88        4.44      6.59 o 
  -2  17   1        2.95        0.70      5.74 o 
  -1  17   1        2.85        3.42      8.33 o 
   0  17   1       20.77       30.12     10.29 o 
   1  17   1        2.91        9.76      6.25 o 
   2  17   1        2.99        8.11      6.96 o 
   3  17   1        0.92        0.48      7.75 o 
   4  17   1        1.40       -1.21      4.75 o 
  -1  18   1        5.65        9.38     12.53 o 
   0  18   1        0.37        4.36      7.35 o 
   1  18   1        5.56       15.53     19.88 o 
   1   0   2      159.22      176.85      4.64 o 
   2   0   2       33.24       32.60      1.41 o 
   3   0   2       18.46       21.24      1.04 o 
   4   0   2      279.99      290.13     13.34 o 
   5   0   2        0.43        0.75      1.21 o 
   6   0   2        2.07        4.83      2.73 o 
   7   0   2       17.86       22.37      2.40 o 
   8   0   2        0.66       -2.01      2.01 o 
   9   0   2        4.99       11.69      6.00 o 
  10   0   2        2.50        4.51      3.45 o 
  11   0   2        8.76        1.62      3.53 o 
  12   0   2       27.06       32.77      7.73 o 
  13   0   2        0.43       16.15      9.32 o 
 -13   1   2       37.04       40.15     14.16 o 
 -12   1   2        6.50       11.10      5.46 o 
 -11   1   2       87.08       63.52     11.00 o 
 -10   1   2       15.20        8.70      4.27 o 
  -9   1   2      364.20      357.91     20.56 o 
  -8   1   2       49.79       63.61      7.07 o 
  -7   1   2      431.62      496.31     23.87 o 
  -6   1   2      119.47      124.93      5.57 o 
  -5   1   2     1662.51     1941.87    103.79 o 
  -4   1   2     1509.19     1534.91     33.56 o 
  -3   1   2     9956.80    10774.31    226.39 o 
  -2   1   2      400.84      428.20     14.15 o 
  -1   1   2     3297.66     3618.51     50.81 o 
   0   1   2     1256.54     1223.01     30.90 o 
   1   1   2     3280.04     3453.75     63.26 o 
   2   1   2      402.87      385.13     11.81 o 
   3   1   2     9963.48    10839.78    344.03 o 
   4   1   2     1506.60     1712.20     44.25 o 
   5   1   2     1653.03     1837.88     45.68 o 
   6   1   2      119.85      127.94      7.08 o 
   7   1   2      436.64      495.93     20.03 o 
   8   1   2       49.36       58.86      4.46 o 
   9   1   2      368.31      376.55     21.47 o 
  10   1   2       14.97       23.64      5.29 o 
  11   1   2       85.14       85.03      7.94 o 
  12   1   2        6.64       11.57      6.08 o 
  13   1   2       37.37       44.41     19.82 o 
 -13   2   2        1.74       -0.06      7.69 o 
 -12   2   2        1.04       -6.11      6.11 o 
 -11   2   2       33.53       39.88      7.29 o 
 -10   2   2       49.27       29.59      6.69 o 
  -9   2   2       21.50       32.28      4.94 o 
  -8   2   2      158.45      164.26     16.31 o 
  -7   2   2       11.44       13.90      2.30 o 
  -6   2   2        7.15       10.27      1.90 o 
  -5   2   2      122.54      131.76      6.70 o 
  -4   2   2      115.24      128.15      4.57 o 
  -3   2   2      444.24      477.58     10.20 o 
  -2   2   2     1128.97     1052.67     44.71 o 
  -1   2   2      612.36      573.36      7.33 o 
   0   2   2       14.64       21.02      1.33 o 
   1   2   2      608.21      526.79     22.17 o 
   2   2   2     1125.78     1109.75     37.62 o 
   3   2   2      450.70      492.12      9.76 o 
   4   2   2      117.95      132.22      3.66 o 
   5   2   2      126.02      127.05      7.65 o 
   6   2   2        6.38        4.04      1.87 o 
   7   2   2       10.24        9.98      2.01 o 
   8   2   2      156.74      164.19     13.08 o 
   9   2   2       20.90       35.77      7.42 o 
  10   2   2       49.93       57.12      6.90 o 
  11   2   2       34.14       33.88      9.66 o 
  12   2   2        1.17       -5.06      5.99 o 
  13   2   2        1.67        5.16      4.67 o 
 -13   3   2       10.45       31.14     16.35 o 
 -12   3   2        9.67        2.37      6.45 o 
 -11   3   2       69.70       73.44      9.47 o 
 -10   3   2       37.51       36.15      4.63 o 
  -9   3   2        7.32       13.10      3.47 o 
  -8   3   2      386.53      389.61     18.09 o 
  -7   3   2      350.47      295.90     16.01 o 
  -6   3   2      114.30       92.36      4.96 o 
  -5   3   2       88.66       79.44      3.81 o 
  -4   3   2      192.90      153.00      4.42 o 
  -3   3   2      201.59      191.18      5.36 o 
  -2   3   2     1466.36     1480.07     25.10 o 
  -1   3   2    28952.63    30102.87    537.08 o 
   0   3   2    28407.10    30860.68   1017.06 o 
   1   3   2    28979.16    29746.61    577.22 o 
   2   3   2     1472.33     1501.44     34.56 o 
   3   3   2      209.22      206.20      4.89 o 
   4   3   2      191.44      152.83      5.83 o 
   5   3   2       91.67       93.69      3.74 o 
   6   3   2      108.31       87.71      5.02 o 
   7   3   2      346.41      329.75     14.65 o 
   8   3   2      389.65      381.42     19.68 o 
   9   3   2        7.76        5.55      3.58 o 
  10   3   2       37.66       57.24      7.26 o 
  11   3   2       69.61       73.01      9.31 o 
  12   3   2        9.28       16.19      6.19 o 
  13   3   2       10.47       12.99      6.62 o 
 -13   4   2        0.85       -0.65      8.88 o 
 -12   4   2       17.79       10.65      9.81 o 
 -11   4   2       26.77       28.60      8.89 o 
 -10   4   2       38.80       36.72      5.19 o 
  -9   4   2       22.35        8.55      4.99 o 
  -8   4   2       13.31       13.60      3.83 o 
  -7   4   2       57.52       64.24      5.91 o 
  -6   4   2       93.74       95.40      4.40 o 
  -5   4   2      200.08      232.22      7.18 o 
  -4   4   2      116.89      125.24      5.06 o 
  -3   4   2      145.85      160.93      5.19 o 
  -2   4   2       78.81       79.09      3.07 o 
  -1   4   2      517.97      529.82     10.60 o 
   0   4   2      205.09      174.89      7.59 o 
   1   4   2      519.10      518.43     17.46 o 
   2   4   2       76.19       79.45      3.58 o 
   3   4   2      148.32      165.72      5.66 o 
   4   4   2      122.87      122.34      4.38 o 
   5   4   2      202.33      218.89      8.24 o 
   6   4   2       95.85       91.24      8.55 o 
   7   4   2       56.71       52.85      6.50 o 
   8   4   2       14.38       27.52      5.63 o 
   9   4   2       21.98       33.56      5.61 o 
  10   4   2       37.11       43.18      6.51 o 
  11   4   2       27.06       31.47      6.62 o 
  12   4   2       18.17       26.53      7.61 o 
  13   4   2        0.87        4.81      6.82 o 
 -13   5   2        9.16        9.96      8.42 o 
 -12   5   2        7.29        2.01      6.09 o 
 -11   5   2       34.12       36.05     11.76 o 
 -10   5   2        8.15       14.74      7.13 o 
  -9   5   2       61.11       48.32      4.46 o 
  -8   5   2       31.53       34.43      4.36 o 
  -7   5   2       36.83       28.45      3.20 o 
  -6   5   2      243.57      251.16      8.81 o 
  -5   5   2      390.80      405.66     11.96 o 
  -4   5   2      412.16      375.52     13.52 o 
  -3   5   2     1472.13     1291.40     36.58 o 
  -2   5   2     1975.59     2038.88     43.75 o 
  -1   5   2      998.75     1034.91     23.22 o 
   0   5   2       22.98       28.19      2.14 o 
   1   5   2     1004.32     1006.18     47.47 o 
   2   5   2     1971.37     2116.27     67.41 o 
   3   5   2     1500.69     1353.38     37.42 o 
   4   5   2      436.54      400.02     12.52 o 
   5   5   2      379.45      423.49     18.07 o 
   6   5   2      238.28      239.96     12.86 o 
   7   5   2       34.92       36.57      5.39 o 
   8   5   2       29.54       32.19      6.67 o 
   9   5   2       62.43       45.70      8.21 o 
  10   5   2        8.97        3.18      4.15 o 
  11   5   2       34.02       50.97      8.96 o 
  12   5   2        7.30        7.94      5.04 o 
  13   5   2        9.24       14.38     10.86 o 
 -13   6   2        2.18       -3.25     10.85 o 
 -12   6   2        0.49        2.89      5.25 o 
 -11   6   2       17.08        8.60      6.43 o 
 -10   6   2        3.74        5.24      3.90 o 
  -9   6   2       56.55       54.88      5.70 o 
  -8   6   2       65.65       63.36      7.72 o 
  -7   6   2      124.58      142.64      6.55 o 
  -6   6   2       48.92       54.81      3.85 o 
  -5   6   2       47.75       47.57      3.84 o 
  -4   6   2      484.49      469.48     15.09 o 
  -3   6   2       39.05       38.24      3.91 o 
  -2   6   2      311.24      335.34     10.32 o 
  -1   6   2       17.32       12.77      2.37 o 
   0   6   2       67.94       54.74      2.75 o 
   1   6   2       16.62       15.42      2.31 o 
   2   6   2      311.38      322.00     11.82 o 
   3   6   2       40.81       41.57      5.70 o 
   4   6   2      478.68      459.11     15.97 o 
   5   6   2       49.21       39.53      4.18 o 
   6   6   2       47.86       42.45      6.39 o 
   7   6   2      124.72      139.97     13.06 o 
   8   6   2       66.20       55.22      9.37 o 
   9   6   2       57.37       44.10      8.10 o 
  10   6   2        3.57        1.27      5.09 o 
  11   6   2       16.73       16.93      7.64 o 
  12   6   2        0.49        0.53      6.04 o 
 -12   7   2        0.26        4.47      6.88 o 
 -11   7   2       40.29       51.52     10.04 o 
 -10   7   2       27.81       17.80      6.65 o 
  -9   7   2        6.95       13.28      6.81 o 
  -8   7   2       24.63       27.15      3.47 o 
  -7   7   2        9.92       12.59      2.50 o 
  -6   7   2      250.27      258.82     11.98 o 
  -5   7   2      286.09      283.95     11.60 o 
  -4   7   2      284.52      268.04     11.59 o 
  -3   7   2      605.10      587.60     20.07 o 
  -2   7   2     2022.28     1963.34     52.38 o 
  -1   7   2       10.43        7.83      3.51 o 
   0   7   2        1.54        2.26      2.05 o 
   1   7   2       12.23        9.77      1.83 o 
   2   7   2     2019.68     1908.57     98.83 o 
   3   7   2      574.86      579.26     18.91 o 
   4   7   2      281.57      276.99     11.49 o 
   5   7   2      304.00      298.63     12.28 o 
   6   7   2      252.91      249.38     11.57 o 
   7   7   2        8.41        3.07      2.77 o 
   8   7   2       24.66       23.09     10.36 o 
   9   7   2        6.41        0.48      3.96 o 
  10   7   2       27.61       28.98      6.07 o 
  11   7   2       40.22       58.17     11.91 o 
  12   7   2        0.25       -1.03      6.60 o 
 -12   8   2        1.86       44.70     18.99 o 
 -11   8   2        0.51        8.38      4.85 o 
 -10   8   2        8.38        8.58      4.73 o 
  -9   8   2       56.46       60.98     10.69 o 
  -8   8   2       37.20       42.71      5.09 o 
  -7   8   2       63.48       76.68      5.15 o 
  -6   8   2       94.61       89.05      6.62 o 
  -5   8   2       45.44       45.95      4.72 o 
  -4   8   2      130.67      110.08      6.82 o 
  -3   8   2      410.89      405.39     16.68 o 
  -2   8   2       10.27       10.12      1.96 o 
  -1   8   2      113.31      107.80      4.87 o 
   0   8   2       16.32       11.18      2.33 o 
   1   8   2      112.95      117.16      5.67 o 
   2   8   2       10.86        8.46      2.89 o 
   3   8   2      409.56      390.68     14.19 o 
   4   8   2      130.56      111.24      7.05 o 
   5   8   2       43.19       43.70      4.02 o 
   6   8   2       95.17       93.62      6.31 o 
   7   8   2       64.08       72.84      7.99 o 
   8   8   2       38.02       45.91      7.64 o 
   9   8   2       55.90       68.21      9.24 o 
  10   8   2        8.18        3.29      5.70 o 
  11   8   2        0.54        0.86      5.80 o 
  12   8   2        1.94        7.24     11.30 o 
 -11   9   2        4.18        3.39      7.95 o 
 -10   9   2        5.90       -2.29      5.24 o 
  -9   9   2        6.45        0.73      3.32 o 
  -8   9   2       14.46       16.25      5.45 o 
  -7   9   2      102.45      104.07      8.76 o 
  -6   9   2       56.25       41.30      5.06 o 
  -5   9   2      109.94      113.20      7.65 o 
  -4   9   2      113.71      120.06      6.91 o 
  -3   9   2      592.66      644.74     23.69 o 
  -2   9   2     1169.60     1147.28     40.00 o 
  -1   9   2      546.09      512.98     24.41 o 
   0   9   2      127.26      106.08      6.59 o 
   1   9   2      557.93      526.99     18.30 o 
   2   9   2     1154.62     1051.03     56.44 o 
   3   9   2      586.12      573.32     37.96 o 
   4   9   2      115.82      111.98      7.00 o 
   5   9   2      112.29      113.05      7.73 o 
   6   9   2       57.84       57.12     10.04 o 
   7   9   2      101.65      112.05      9.19 o 
   8   9   2       14.41        9.04      5.61 o 
   9   9   2        6.41        1.99      3.92 o 
  10   9   2        5.66       29.64      9.98 o 
  11   9   2        4.28        8.38      6.44 o 
 -11  10   2        3.37       14.50     12.08 o 
 -10  10   2        3.55       -2.87      5.23 o 
  -9  10   2       12.21       11.28      4.83 o 
  -8  10   2       14.75       21.40      5.37 o 
  -7  10   2        8.71        8.24      4.02 o 
  -6  10   2        5.03       10.87      6.36 o 
  -5  10   2       54.08       67.37      5.79 o 
  -4  10   2      147.75      148.56      8.75 o 
  -3  10   2       22.06       22.23      3.92 o 
  -2  10   2      105.11       82.75      5.49 o 
  -1  10   2        7.54        6.71      2.45 o 
   0  10   2       60.10       57.90      4.54 o 
   1  10   2        7.77        8.41      2.92 o 
   2  10   2      106.64       95.89      6.45 o 
   3  10   2       22.78       25.29      4.69 o 
   4  10   2      148.70      141.54     10.05 o 
   5  10   2       54.35       73.92      6.09 o 
   6  10   2        5.69        4.42      3.04 o 
   7  10   2        9.04       17.29      4.84 o 
   8  10   2       14.13        7.75      6.78 o 
   9  10   2       11.72        4.98      6.31 o 
  10  10   2        3.38        0.58      4.74 o 
  11  10   2        3.43        6.93      6.69 o 
 -10  11   2        3.18        2.22      7.51 o 
  -9  11   2        2.79        7.06      4.82 o 
  -8  11   2       11.01        9.61      4.15 o 
  -7  11   2        1.75        1.85      3.82 o 
  -6  11   2       62.64       59.65      6.54 o 
  -5  11   2       49.74       51.15      5.52 o 
  -4  11   2       58.94       64.21      5.54 o 
  -3  11   2      113.15      118.54      8.58 o 
  -2  11   2      404.68      429.34     26.53 o 
  -1  11   2      103.17      121.31      9.73 o 
   0  11   2       26.65       33.91      6.79 o 
   1  11   2      102.62      101.72      6.49 o 
   2  11   2      418.57      427.38     20.56 o 
   3  11   2      114.36      100.78      8.13 o 
   4  11   2       53.22       62.53      6.01 o 
   5  11   2       48.83       54.98      5.87 o 
   6  11   2       61.86       74.42      9.22 o 
   7  11   2        1.73       10.71      4.20 o 
   8  11   2       10.52       -1.23      6.71 o 
   9  11   2        2.88        1.70      5.78 o 
  10  11   2        3.49       10.50      6.01 o 
 -10  12   2       11.88       11.06     10.23 o 
  -9  12   2        8.44       -2.31      7.52 o 
  -8  12   2        9.55        2.66      5.31 o 
  -7  12   2        4.52        2.44      4.80 o 
  -6  12   2        8.41       11.24      5.44 o 
  -5  12   2        4.44        7.84      3.94 o 
  -4  12   2        1.32        3.62      5.79 o 
  -3  12   2       12.77        6.86      5.38 o 
  -2  12   2       14.10       12.43      5.63 o 
  -1  12   2       10.02        1.11      5.36 o 
   0  12   2        7.89       19.01      4.86 o 
   1  12   2        9.68       10.40      3.57 o 
   2  12   2       14.10       16.11      4.39 o 
   3  12   2       13.03       14.11      3.20 o 
   4  12   2        1.47       -2.84      2.84 o 
   5  12   2        4.43        0.12      3.04 o 
   6  12   2        8.48       13.58      6.64 o 
   7  12   2        4.77        8.93      7.83 o 
   8  12   2        9.08        6.08      4.67 o 
   9  12   2        8.20        9.07      5.18 o 
  10  12   2       12.26       22.09      9.98 o 
  -9  13   2        9.00       15.18     12.00 o 
  -8  13   2        1.94        6.10      8.77 o 
  -7  13   2       40.63       41.85     10.13 o 
  -6  13   2       18.58       26.02      6.63 o 
  -5  13   2       79.83       83.23      9.61 o 
  -4  13   2       48.26       48.44      8.64 o 
  -3  13   2      115.02      116.65     12.35 o 
  -2  13   2        8.08        8.02      5.16 o 
  -1  13   2       68.46       68.26     10.63 o 
   0  13   2      424.78      384.74     22.21 o 
   1  13   2       71.43       80.23      7.40 o 
   2  13   2        6.95       -3.21      3.45 o 
   3  13   2      114.79      103.53      8.51 o 
   4  13   2       47.90       38.33     11.35 o 
   5  13   2       79.64       84.01      9.25 o 
   6  13   2       19.21       13.48      6.65 o 
   7  13   2       39.95       31.19     15.26 o 
   8  13   2        1.95        5.86      7.14 o 
   9  13   2        9.32       10.46     11.90 o 
  -8  14   2        5.68        4.58      7.48 o 
  -7  14   2        0.86        7.99      6.88 o 
  -6  14   2        9.96        4.49      4.74 o 
  -5  14   2       14.37       24.70     12.13 o 
  -4  14   2        2.24       10.53      9.29 o 
  -3  14   2        0.27        5.40      5.56 o 
  -2  14   2       21.82       26.86      6.28 o 
  -1  14   2        2.10        7.49      4.31 o 
   0  14   2        0.26        6.51      4.19 o 
   1  14   2        2.22        1.76      4.43 o 
   2  14   2       21.66       14.95      4.99 o 
   3  14   2        0.35        3.48      3.76 o 
   4  14   2        2.30        6.09      4.48 o 
   5  14   2       14.21       27.23      8.95 o 
   6  14   2        9.87       -1.68      6.17 o 
   7  14   2        0.95        6.41      7.19 o 
   8  14   2        5.69        5.74      8.18 o 
  -7  15   2        1.30      -11.66     13.60 o 
  -6  15   2        7.69        4.53      9.44 o 
  -5  15   2        7.91        6.35      6.38 o 
  -4  15   2       10.40       21.53     17.26 o 
  -3  15   2       28.42       26.55      9.34 o 
  -2  15   2       19.55       24.89     13.40 o 
  -1  15   2       50.91       61.81     10.88 o 
   0  15   2       10.43        5.93      6.13 o 
   1  15   2       48.17       40.95      9.03 o 
   2  15   2       19.50       28.53      9.82 o 
   3  15   2       29.18       25.92      5.97 o 
   4  15   2       10.50        9.87      7.14 o 
   5  15   2        8.00        6.43      4.92 o 
   6  15   2        7.67        2.16      5.40 o 
   7  15   2        1.49        3.27      6.75 o 
  -6  16   2        2.15      -12.91     16.84 o 
  -5  16   2        3.18       17.15     11.20 o 
  -4  16   2        0.05       -4.74      4.74 o 
  -3  16   2        0.13       15.12      9.83 o 
  -2  16   2        4.02        3.58      8.02 o 
  -1  16   2        3.33        8.12      5.77 o 
   0  16   2        4.08        2.83      4.43 o 
   1  16   2        3.30       24.11     10.68 o 
   2  16   2        4.12       12.29      7.85 o 
   3  16   2        0.12        3.05      7.29 o 
   4  16   2        0.07        3.16      4.42 o 
   5  16   2        3.42        1.74      8.70 o 
   6  16   2        2.17        0.26      7.85 o 
  -4  17   2       12.98        7.73     10.95 o 
  -3  17   2       18.56       27.40     10.32 o 
  -2  17   2        4.37       -0.89      6.84 o 
  -1  17   2       37.93       44.35     11.89 o 
   0  17   2       56.57       57.42     10.92 o 
   1  17   2       37.93       48.77     14.24 o 
   2  17   2        3.98       12.01      8.43 o 
   3  17   2       18.86       36.63     11.08 o 
   4  17   2       13.10       15.75      9.81 o 
   0  18   2        0.28        1.10      8.90 o 
   1   0   3     8143.51     9305.85    155.49 o 
   2   0   3       66.22       52.58      1.76 o 
   3   0   3     2294.03     2626.54     47.42 o 
   4   0   3      455.51      373.15      8.88 o 
   5   0   3       83.03      116.69      6.57 o 
   6   0   3        4.55        1.33      1.62 o 
   7   0   3      506.03      564.14     19.04 o 
   8   0   3       14.23        7.06      4.14 o 
   9   0   3        0.38       -3.30      3.30 o 
  10   0   3        0.86        5.79      4.16 o 
  11   0   3        5.45       10.63      7.01 o 
  12   0   3        4.37       -0.14      4.22 o 
  13   0   3        4.23        1.73      6.16 o 
 -13   1   3       18.77       15.70      8.61 o 
 -12   1   3        9.73       14.30      8.98 o 
 -11   1   3        4.83       12.83      6.59 o 
 -10   1   3       35.16       27.97      5.85 o 
  -9   1   3       65.92       57.12      7.15 o 
  -8   1   3       36.05       38.76      4.04 o 
  -7   1   3      102.08      102.87      5.63 o 
  -6   1   3      108.98      117.60      6.11 o 
  -5   1   3       36.71       41.84      3.97 o 
  -4   1   3       56.28       57.45      2.60 o 
  -3   1   3      425.01      457.17     10.29 o 
  -2   1   3     1207.92     1295.28     19.88 o 
  -1   1   3      851.59      973.82     19.46 o 
   0   1   3     7938.17     7808.25    169.49 o 
   1   1   3      846.93      897.55     58.36 o 
   2   1   3     1196.88     1273.68     25.15 o 
   3   1   3      434.26      490.51     14.16 o 
   4   1   3       51.77       49.96      3.66 o 
   5   1   3       39.53       46.48      3.73 o 
   6   1   3      108.66      101.09      3.94 o 
   7   1   3       99.91      105.71      7.40 o 
   8   1   3       35.93       48.90      5.45 o 
   9   1   3       67.44       68.28      7.18 o 
  10   1   3       34.16       35.00      5.94 o 
  11   1   3        4.89        9.16      4.66 o 
  12   1   3        9.59       20.57     10.00 o 
  13   1   3       19.12       10.88      8.48 o 
 -13   2   3        0.71        3.73      5.64 o 
 -12   2   3        6.75        9.60      7.61 o 
 -11   2   3        1.58        8.14      6.27 o 
 -10   2   3       41.62       43.48      6.30 o 
  -9   2   3        2.26        0.36      2.60 o 
  -8   2   3      240.91      240.08     11.08 o 
  -7   2   3      111.57      110.17      5.84 o 
  -6   2   3      587.31      581.84     18.34 o 
  -5   2   3      750.46      743.11     20.62 o 
  -4   2   3      481.22      626.08     17.59 o 
  -3   2   3     2062.62     2079.68     62.54 o 
  -2   2   3      696.95      767.96     15.61 o 
  -1   2   3      215.27      227.02      5.64 o 
   0   2   3    27173.09    25476.71    618.11 o 
   1   2   3      221.97      228.26      4.81 o 
   2   2   3      682.79      677.77     41.98 o 
   3   2   3     2083.45     2109.45     62.80 o 
   4   2   3      474.77      589.09     26.14 o 
   5   2   3      760.83      743.50     26.93 o 
   6   2   3      585.22      578.72     24.45 o 
   7   2   3      111.72      111.60      8.31 o 
   8   2   3      240.10      251.09     14.69 o 
   9   2   3        2.46       15.15      6.30 o 
  10   2   3       40.95       47.05      6.99 o 
  11   2   3        1.77       -0.28      4.32 o 
  12   2   3        6.43        7.32      6.51 o 
  13   2   3        0.63       -1.06      7.23 o 
 -13   3   3        1.99        6.82      8.88 o 
 -12   3   3        1.11       -6.48      6.48 o 
 -11   3   3       15.74        7.90      5.88 o 
 -10   3   3       25.03       28.15      4.59 o 
  -9   3   3       14.28       19.34      3.70 o 
  -8   3   3       94.74       85.89      6.36 o 
  -7   3   3       40.34       39.98      3.61 o 
  -6   3   3       10.13        8.29      1.85 o 
  -5   3   3      815.14      748.43     20.46 o 
  -4   3   3      445.04      451.75     10.57 o 
  -3   3   3      979.72      963.94     25.61 o 
  -2   3   3       87.36       87.92      3.04 o 
  -1   3   3     1414.52     1460.04     27.55 o 
   0   3   3     5348.13     5404.87    113.93 o 
   1   3   3     1438.00     1383.73     37.83 o 
   2   3   3       86.81       82.08      5.09 o 
   3   3   3      983.47     1001.66     24.21 o 
   4   3   3      455.67      419.99     13.67 o 
   5   3   3      814.65      782.57     38.00 o 
   6   3   3        9.74        6.98      3.31 o 
   7   3   3       42.00       45.59      5.45 o 
   8   3   3       92.38      109.71     11.92 o 
   9   3   3       14.93       22.95      4.95 o 
  10   3   3       25.29       28.07      5.68 o 
  11   3   3       15.81       12.41      5.42 o 
  12   3   3        1.27        1.37      4.64 o 
  13   3   3        1.98        9.24      7.63 o 
 -13   4   3        3.49        2.25      5.90 o 
 -12   4   3        5.45        3.18      6.29 o 
 -11   4   3       26.29       21.63      7.99 o 
 -10   4   3        9.70        8.47      4.32 o 
  -9   4   3      176.84      149.49      8.53 o 
  -8   4   3       23.28       19.70      5.23 o 
  -7   4   3      296.69      276.56     12.14 o 
  -6   4   3       38.44       31.09      2.74 o 
  -5   4   3      840.41      887.43     23.66 o 
  -4   4   3     1768.61     1739.21     42.59 o 
  -3   4   3     1093.85     1309.34     42.40 o 
  -2   4   3      283.37      208.01      6.58 o 
  -1   4   3       28.90       31.05      1.68 o 
   0   4   3     3103.71     3355.08    112.22 o 
   1   4   3       29.91       30.31      1.32 o 
   2   4   3      309.68      242.57     10.53 o 
   3   4   3     1101.18     1279.46     32.51 o 
   4   4   3     1775.18     1706.28     51.27 o 
   5   4   3      851.66      774.43     74.64 o 
   6   4   3       43.59       48.52      6.71 o 
   7   4   3      298.87      288.43     18.46 o 
   8   4   3       25.75       31.59      6.13 o 
   9   4   3      174.75      158.98     13.60 o 
  10   4   3        9.33       14.80      5.51 o 
  11   4   3       27.10       30.30      6.77 o 
  12   4   3        5.40       22.78      8.34 o 
  13   4   3        3.51        8.36      7.55 o 
 -13   5   3        4.34       -0.63      5.94 o 
 -12   5   3       11.28       -0.31      5.93 o 
 -11   5   3        3.72        2.51      5.24 o 
 -10   5   3        5.73        4.03      3.39 o 
  -9   5   3       71.56       46.67      7.44 o 
  -8   5   3        0.63        0.02      2.41 o 
  -7   5   3       20.55       25.61      3.03 o 
  -6   5   3      125.97      112.42      4.84 o 
  -5   5   3       30.57       28.88      2.97 o 
  -4   5   3      383.64      299.22      9.62 o 
  -3   5   3       54.50       48.90      2.96 o 
  -2   5   3      308.42      313.81      7.74 o 
  -1   5   3      252.60      254.86      9.32 o 
   0   5   3      247.21      251.31     10.64 o 
   1   5   3      249.32      263.49      6.74 o 
   2   5   3      313.42      326.57     12.90 o 
   3   5   3       55.39       40.73      2.90 o 
   4   5   3      389.01      290.92     18.79 o 
   5   5   3       32.04       24.32      5.21 o 
   6   5   3      129.52      118.75     10.99 o 
   7   5   3       20.56       20.66      6.36 o 
   8   5   3        0.68        5.55      3.94 o 
   9   5   3       71.89       69.48      8.08 o 
  10   5   3        5.61        9.18      7.55 o 
  11   5   3        3.85       11.20      5.81 o 
  12   5   3       10.94       10.71      8.02 o 
  13   5   3        4.41        5.61     18.12 o 
 -12   6   3        1.22       -3.11      5.13 o 
 -11   6   3        9.20       13.00      7.12 o 
 -10   6   3       10.29       11.73      4.23 o 
  -9   6   3      151.97      151.86     12.03 o 
  -8   6   3      103.86      107.02      8.12 o 
  -7   6   3       34.40       32.66      3.29 o 
  -6   6   3       76.67       78.92      4.54 o 
  -5   6   3      192.02      199.52      8.76 o 
  -4   6   3       17.42       14.49      2.90 o 
  -3   6   3     1406.50     1358.46     39.24 o 
  -2   6   3       27.88       30.03      2.33 o 
  -1   6   3      434.19      383.18     13.53 o 
   0   6   3     1871.40     1874.40     63.12 o 
   1   6   3      442.73      378.16      9.68 o 
   2   6   3       31.04       42.59      6.76 o 
   3   6   3     1431.98     1419.60     48.21 o 
   4   6   3       15.82       12.45      2.17 o 
   5   6   3      198.79      189.56      7.49 o 
   6   6   3       76.43       79.43     13.07 o 
   7   6   3       33.40       40.11      7.70 o 
   8   6   3      101.48       97.48      9.83 o 
   9   6   3      154.30      149.94     12.95 o 
  10   6   3       10.81        8.39      5.05 o 
  11   6   3        9.21        9.44      6.47 o 
  12   6   3        1.15        0.01      7.44 o 
 -12   7   3        1.05       -0.85      6.02 o 
 -11   7   3       11.18       10.51      7.85 o 
 -10   7   3       14.07        6.70      4.43 o 
  -9   7   3        5.64        8.62      4.02 o 
  -8   7   3       55.17       56.62      6.19 o 
  -7   7   3       77.00       79.18      6.12 o 
  -6   7   3      167.24      159.76      6.91 o 
  -5   7   3      217.03      233.63     10.02 o 
  -4   7   3      223.93      237.03     10.92 o 
  -3   7   3       17.21       14.65      3.91 o 
  -2   7   3      275.24      263.26      8.54 o 
  -1   7   3       84.40       81.45      5.44 o 
   0   7   3      690.48      661.22     24.74 o 
   1   7   3       83.59       72.83      6.41 o 
   2   7   3      271.55      261.69      8.90 o 
   3   7   3       18.46       18.98      2.63 o 
   4   7   3      219.17      211.64      9.38 o 
   5   7   3      217.19      215.54     10.09 o 
   6   7   3      168.82      142.80      9.94 o 
   7   7   3       79.92       60.19     10.49 o 
   8   7   3       55.07       58.07     12.42 o 
   9   7   3        5.06       10.30      7.00 o 
  10   7   3       14.00        9.83      5.04 o 
  11   7   3       10.94       18.76      9.46 o 
  12   7   3        1.10        1.74      5.91 o 
 -12   8   3        3.15        6.58      7.52 o 
 -11   8   3        5.46        4.39      4.91 o 
 -10   8   3        6.63        2.42      4.89 o 
  -9   8   3       62.22       57.75      7.31 o 
  -8   8   3       51.38       43.63      5.58 o 
  -7   8   3      169.33      177.06     10.40 o 
  -6   8   3       13.02       15.80      3.72 o 
  -5   8   3      285.96      309.87     14.52 o 
  -4   8   3      364.61      364.58     15.03 o 
  -3   8   3       47.90       30.99      3.51 o 
  -2   8   3       88.34      100.64      4.49 o 
  -1   8   3      840.24      770.81     25.79 o 
   0   8   3       63.15       68.27      6.59 o 
   1   8   3      827.95      776.94     24.97 o 
   2   8   3       90.63      111.11      5.77 o 
   3   8   3       41.17       40.73      4.86 o 
   4   8   3      367.03      350.26     15.59 o 
   5   8   3      277.77      286.26     11.73 o 
   6   8   3       13.10        8.98      5.08 o 
   7   8   3      169.36      188.05     18.49 o 
   8   8   3       52.79       53.00     10.01 o 
   9   8   3       61.87       75.17      8.55 o 
  10   8   3        6.70        2.90      5.37 o 
  11   8   3        5.49        3.19      5.44 o 
  12   8   3        3.26       -1.57      6.18 o 
 -11   9   3        3.80        1.44      5.95 o 
 -10   9   3        3.13       -2.78      4.89 o 
  -9   9   3        7.37        4.98      3.07 o 
  -8   9   3        5.64       11.03      3.50 o 
  -7   9   3       83.44       97.70     10.25 o 
  -6   9   3      226.22      215.70     13.66 o 
  -5   9   3        3.52        4.32      3.14 o 
  -4   9   3      204.92      202.54     10.24 o 
  -3   9   3        5.92       10.44      2.95 o 
  -2   9   3       53.59       48.92      3.83 o 
  -1   9   3      154.60      166.21     11.93 o 
   0   9   3      267.13      262.25     14.49 o 
   1   9   3      154.15      154.95      6.91 o 
   2   9   3       57.21       52.55      3.97 o 
   3   9   3        4.91        6.45      2.58 o 
   4   9   3      204.68      176.55     11.45 o 
   5   9   3        3.21        2.16      2.32 o 
   6   9   3      223.89      216.82     13.21 o 
   7   9   3       81.89       96.00     13.71 o 
   8   9   3        6.17        8.46      4.92 o 
   9   9   3        7.16       11.03      8.11 o 
  10   9   3        3.27        0.76      3.98 o 
  11   9   3        3.98        2.11      7.32 o 
 -11  10   3       22.32       31.11     12.06 o 
 -10  10   3        0.80        5.90      7.44 o 
  -9  10   3        0.70       10.58      4.06 o 
  -8  10   3       27.91       28.98      5.39 o 
  -7  10   3       71.19       76.01      7.80 o 
  -6  10   3      165.26      160.85     13.71 o 
  -5  10   3      172.93      185.33     11.54 o 
  -4  10   3      249.67      248.06     13.94 o 
  -3  10   3      452.85      388.34     17.21 o 
  -2  10   3       99.38      102.07      8.15 o 
  -1  10   3      307.28      320.21     19.21 o 
   0  10   3      741.13      757.96     34.44 o 
   1  10   3      310.15      316.70     16.94 o 
   2  10   3       94.45       81.10      6.33 o 
   3  10   3      449.56      414.25     15.88 o 
   4  10   3      249.49      275.72     12.16 o 
   5  10   3      172.81      188.93     14.84 o 
   6  10   3      167.09      153.73     11.35 o 
   7  10   3       71.74       70.63     10.21 o 
   8  10   3       27.54       21.88      6.67 o 
   9  10   3        0.56        1.17      5.49 o 
  10  10   3        0.81        1.37      4.44 o 
  11  10   3       22.15       12.52      8.18 o 
 -10  11   3        4.96        0.36      8.21 o 
  -9  11   3        1.13        4.21      5.55 o 
  -8  11   3        3.46        1.82      5.30 o 
  -7  11   3       23.46       21.36      6.35 o 
  -6  11   3       15.34       16.51      5.30 o 
  -5  11   3       65.58       71.33      9.54 o 
  -4  11   3       24.51       20.21      6.31 o 
  -3  11   3      161.66      175.37     17.06 o 
  -2  11   3      153.97      162.59     12.33 o 
  -1  11   3       65.16       77.69     11.66 o 
   0  11   3        0.62       10.22      4.10 o 
   1  11   3       62.55       62.21      6.84 o 
   2  11   3      154.56      143.57     10.45 o 
   3  11   3      165.58      174.75      9.16 o 
   4  11   3       24.21       19.09      3.38 o 
   5  11   3       63.92       69.34      6.55 o 
   6  11   3       14.65       18.01      4.68 o 
   7  11   3       23.65       23.21      6.59 o 
   8  11   3        3.53       16.00      6.75 o 
   9  11   3        1.07       -2.89      4.78 o 
  10  11   3        4.96        4.22      5.64 o 
 -10  12   3       18.33       17.11      9.75 o 
  -9  12   3        6.57        2.52      6.55 o 
  -8  12   3       10.93       22.76      6.34 o 
  -7  12   3        0.46       -4.23      4.23 o 
  -6  12   3       33.97       28.29      8.16 o 
  -5  12   3       48.82       48.39      8.09 o 
  -4  12   3       61.31       57.38     10.67 o 
  -3  12   3       37.53       42.03      7.70 o 
  -2  12   3      374.89      368.39     27.18 o 
  -1  12   3      135.58      144.00     12.06 o 
   0  12   3      177.35      185.29     14.42 o 
   1  12   3      135.35      138.89     12.72 o 
   2  12   3      375.99      378.08     19.67 o 
   3  12   3       37.28       37.59      5.75 o 
   4  12   3       64.42       69.97      7.52 o 
   5  12   3       49.41       53.53      6.69 o 
   6  12   3       32.31       27.38      6.44 o 
   7  12   3        0.42        4.52      4.13 o 
   8  12   3       10.93       21.62      8.14 o 
   9  12   3        6.80       -0.01      5.26 o 
  10  12   3       18.19        8.47      9.72 o 
  -9  13   3        3.78       15.85     17.46 o 
  -8  13   3       12.84        4.61     13.83 o 
  -7  13   3        4.86        7.13      5.81 o 
  -6  13   3        2.62       -5.09      5.09 o 
  -5  13   3       16.94       25.01      6.50 o 
  -4  13   3       27.47       21.02      7.10 o 
  -3  13   3       33.24       37.78      6.63 o 
  -2  13   3       10.52       18.10      5.62 o 
  -1  13   3       46.97       69.81      8.55 o 
   0  13   3       14.99       47.10      7.09 o 
   1  13   3       45.64       58.52      7.29 o 
   2  13   3        9.54       14.49      6.43 o 
   3  13   3       32.12       30.05      7.53 o 
   4  13   3       28.67       25.90      6.36 o 
   5  13   3       17.22       14.89      5.00 o 
   6  13   3        2.96        6.93      5.60 o 
   7  13   3        4.46       -1.33      5.08 o 
   8  13   3       13.12       12.90      7.12 o 
   9  13   3        3.76       -5.36      5.36 o 
  -8  14   3        6.46       13.69     13.22 o 
  -7  14   3        2.65       15.75      8.57 o 
  -6  14   3       31.31       41.74      8.99 o 
  -5  14   3        4.37        2.53      5.58 o 
  -4  14   3       16.53       32.33      8.44 o 
  -3  14   3       53.19       40.30      9.73 o 
  -2  14   3       58.16       67.82     13.35 o 
  -1  14   3       20.60       31.30      7.61 o 
   0  14   3        1.19       12.31      6.69 o 
   1  14   3       22.98       20.99      5.55 o 
   2  14   3       57.95       60.10      6.72 o 
   3  14   3       53.49       44.22      8.33 o 
   4  14   3       15.85       22.67      6.17 o 
   5  14   3        4.11        5.38      3.61 o 
   6  14   3       31.00       39.71      8.91 o 
   7  14   3        2.72       11.51      6.42 o 
   8  14   3        6.50        4.06     11.63 o 
  -7  15   3        7.91       10.91     15.18 o 
  -6  15   3        3.58        0.47      5.76 o 
  -5  15   3        2.62        0.41      5.80 o 
  -4  15   3        6.88        3.74      6.19 o 
  -3  15   3        3.77       13.39      6.58 o 
  -2  15   3       67.08       68.96     13.18 o 
  -1  15   3       26.62       37.42      8.17 o 
   0  15   3       15.98       33.62      6.38 o 
   1  15   3       26.61       38.83      6.02 o 
   2  15   3       66.55       77.14      9.48 o 
   3  15   3        3.70        3.82      5.07 o 
   4  15   3        7.39       11.77      6.82 o 
   5  15   3        2.52        2.60      6.87 o 
   6  15   3        3.57        1.95      6.16 o 
   7  15   3        7.99       -4.84      7.60 o 
  -6  16   3        8.04      -16.15     16.15 o 
  -5  16   3        4.76       11.00     13.72 o 
  -4  16   3        0.29       -4.40      9.05 o 
  -3  16   3       11.51       16.71      8.43 o 
  -2  16   3       15.59       18.31      9.41 o 
  -1  16   3       22.49        8.55      7.83 o 
   0  16   3        0.67        5.27      6.15 o 
   1  16   3       21.93       39.19     12.71 o 
   2  16   3       15.74        4.10      8.24 o 
   3  16   3       11.43        1.10      5.93 o 
   4  16   3        0.29       -6.99      6.99 o 
   5  16   3        4.96       23.01      9.03 o 
   6  16   3        8.00        7.29      7.91 o 
  -4  17   3       10.38       10.62      8.12 o 
  -3  17   3        4.27        7.45      7.00 o 
  -2  17   3        3.68       17.36      8.83 o 
  -1  17   3        5.57       -0.97      4.72 o 
   0  17   3        0.02        1.10      5.67 o 
   1  17   3        5.80        1.00      6.66 o 
   2  17   3        3.92       12.50      9.17 o 
   3  17   3        4.57       -4.30      6.17 o 
   4  17   3       10.03        0.54      7.91 o 
   0   0   4    22160.20    23358.98    816.79 o 
   1   0   4      229.04      168.94      4.83 o 
   2   0   4    23231.87    24141.91    617.16 o 
   3   0   4      760.68      779.11     22.38 o 
   4   0   4     6658.06     6742.45    161.96 o 
   5   0   4      242.16      207.96      6.26 o 
   6   0   4      149.90      154.02      5.43 o 
   7   0   4        3.40        1.82      2.87 o 
   8   0   4      118.13      114.91      9.00 o 
   9   0   4       63.76       74.07      7.84 o 
  10   0   4       27.54       33.48      6.19 o 
  11   0   4       40.88       35.18      6.41 o 
  12   0   4       44.89       44.92     10.75 o 
  13   0   4        1.23        2.59      7.74 o 
 -13   1   4        1.23        0.82      6.16 o 
 -12   1   4        2.31       -0.53      5.36 o 
 -11   1   4       13.13       15.10      7.43 o 
 -10   1   4       29.67       35.97      7.03 o 
  -9   1   4       75.08       80.29      7.68 o 
  -8   1   4      107.39       95.07      7.93 o 
  -7   1   4       90.15       94.38      6.91 o 
  -6   1   4       58.68       53.12      4.29 o 
  -5   1   4      218.83      220.07      8.67 o 
  -4   1   4      451.88      461.73     13.55 o 
  -3   1   4      198.08      189.03      5.54 o 
  -2   1   4     1212.39     1301.92     24.22 o 
  -1   1   4     1024.58     1151.72     28.52 o 
   0   1   4      385.45      428.42     10.60 o 
   1   1   4     1022.11     1194.03     55.18 o 
   2   1   4     1223.93     1326.09     33.12 o 
   3   1   4      195.91      179.05      6.09 o 
   4   1   4      462.95      523.46     15.66 o 
   5   1   4      212.88      234.38     10.88 o 
   6   1   4       58.05       60.13      5.28 o 
   7   1   4       93.22       84.90      4.89 o 
   8   1   4      109.18       99.92      7.64 o 
   9   1   4       73.02       73.68      8.28 o 
  10   1   4       28.62       49.15      7.67 o 
  11   1   4       13.45       16.71      5.11 o 
  12   1   4        2.10        2.13      7.95 o 
  13   1   4        1.23        2.32      5.55 o 
 -13   2   4        5.24        1.77      6.26 o 
 -12   2   4        6.74       10.15      5.29 o 
 -11   2   4       17.54       25.08      6.78 o 
 -10   2   4       11.06       15.05      4.51 o 
  -9   2   4       21.62       17.28      4.51 o 
  -8   2   4      195.74      212.93     10.58 o 
  -7   2   4      262.19      228.44      9.30 o 
  -6   2   4      336.72      365.13     13.79 o 
  -5   2   4     1071.04     1123.99     34.79 o 
  -4   2   4      111.15      127.19      4.20 o 
  -3   2   4     2624.38     2521.01     51.46 o 
  -2   2   4      529.03      483.76     12.79 o 
  -1   2   4     1563.62     1492.36     33.88 o 
   0   2   4      156.47      178.98      5.75 o 
   1   2   4     1591.66     1645.54     47.10 o 
   2   2   4      499.56      478.55      8.13 o 
   3   2   4     2645.65     2433.68     77.45 o 
   4   2   4      112.50      146.83      7.15 o 
   5   2   4     1072.44     1155.43     39.30 o 
   6   2   4      338.07      337.26     13.83 o 
   7   2   4      256.83      256.47     15.59 o 
   8   2   4      193.78      218.24     14.57 o 
   9   2   4       21.31       23.61      4.80 o 
  10   2   4       11.25       19.63      4.79 o 
  11   2   4       18.04       22.01      9.10 o 
  12   2   4        6.97        1.05      5.64 o 
  13   2   4        5.24        5.33      8.71 o 
 -13   3   4        1.36       -3.86      6.25 o 
 -12   3   4        3.53        3.97      5.38 o 
 -11   3   4       39.32       36.07      8.11 o 
 -10   3   4       16.82       14.95      6.08 o 
  -9   3   4        6.68        9.70      3.34 o 
  -8   3   4       10.40        9.46      4.17 o 
  -7   3   4      572.60      553.90     19.63 o 
  -6   3   4        6.89       10.14      2.16 o 
  -5   3   4       98.53      102.57      4.13 o 
  -4   3   4      205.96      228.22      8.69 o 
  -3   3   4      303.62      301.36      7.59 o 
  -2   3   4       82.32       81.34      3.23 o 
  -1   3   4       22.63       21.73      1.68 o 
   0   3   4      374.15      351.12     18.21 o 
   1   3   4       22.25       23.34      1.61 o 
   2   3   4       79.59       81.76      3.84 o 
   3   3   4      308.22      298.98     11.95 o 
   4   3   4      200.63      239.51     11.42 o 
   5   3   4      101.67       98.21      8.03 o 
   6   3   4        7.54        6.41      3.50 o 
   7   3   4      565.62      593.40     32.04 o 
   8   3   4       10.69       14.21      4.79 o 
   9   3   4        7.70       11.35      4.66 o 
  10   3   4       17.49       13.26      5.40 o 
  11   3   4       38.53       40.52      7.67 o 
  12   3   4        3.56       20.99     11.02 o 
  13   3   4        1.24        4.69     11.97 o 
 -13   4   4        0.34       -0.53      6.05 o 
 -12   4   4        6.00       11.69      7.37 o 
 -11   4   4        1.97       -1.13      4.46 o 
 -10   4   4       18.32       13.55      4.70 o 
  -9   4   4       62.61       45.55      5.80 o 
  -8   4   4       58.59       52.62      5.55 o 
  -7   4   4     1337.96     1241.98     58.48 o 
  -6   4   4      471.67      464.20     14.58 o 
  -5   4   4      145.98      138.50      4.52 o 
  -4   4   4      520.42      605.53     19.69 o 
  -3   4   4      147.45      137.91      4.94 o 
  -2   4   4      252.68      280.84      8.13 o 
  -1   4   4     2142.62     2197.82     51.46 o 
   0   4   4       38.11       52.60      2.63 o 
   1   4   4     2127.06     2178.20     61.61 o 
   2   4   4      252.44      273.23      6.35 o 
   3   4   4      140.97      136.99      8.61 o 
   4   4   4      522.78      557.93     16.12 o 
   5   4   4      133.45      130.63      8.39 o 
   6   4   4      472.08      501.55     28.24 o 
   7   4   4     1348.44     1464.81     70.72 o 
   8   4   4       58.18       54.95      7.51 o 
   9   4   4       60.56       55.94      8.12 o 
  10   4   4       18.43       22.35      5.91 o 
  11   4   4        2.09        8.67      5.19 o 
  12   4   4        5.99       10.36      7.23 o 
  13   4   4        0.35       -4.60      9.07 o 
 -13   5   4        0.88        1.47      7.79 o 
 -12   5   4        2.14        0.82      7.89 o 
 -11   5   4        3.89        5.01      5.64 o 
 -10   5   4        9.52       11.81      4.99 o 
  -9   5   4      163.21      149.82     10.73 o 
  -8   5   4       46.46       63.51      9.32 o 
  -7   5   4       30.09       35.92      4.55 o 
  -6   5   4      217.23      223.47     10.36 o 
  -5   5   4      173.60      170.13      7.94 o 
  -4   5   4      245.45      218.93      8.68 o 
  -3   5   4      260.18      280.47      7.83 o 
  -2   5   4       13.28       14.25      1.88 o 
  -1   5   4       45.33       44.35      2.18 o 
   0   5   4       49.70       50.67      5.12 o 
   1   5   4       44.98       44.68      3.43 o 
   2   5   4       11.93       13.08      3.37 o 
   3   5   4      255.47      257.00     13.29 o 
   4   5   4      246.84      226.92      9.58 o 
   5   5   4      178.84      173.22     15.14 o 
   6   5   4      213.61      236.31     19.73 o 
   7   5   4       27.66       33.53      6.94 o 
   8   5   4       47.66       60.60      9.02 o 
   9   5   4      162.95      164.88     13.94 o 
  10   5   4        8.96        5.83      5.60 o 
  11   5   4        3.78        7.80      6.10 o 
  12   5   4        2.20        1.15      7.54 o 
  13   5   4        0.93       -9.87     13.39 o 
 -12   6   4        3.47        9.00      7.00 o 
 -11   6   4       16.98        8.43      7.37 o 
 -10   6   4        2.36       -3.62      3.62 o 
  -9   6   4        1.38        9.16      3.88 o 
  -8   6   4       57.41       76.58      8.03 o 
  -7   6   4       81.31       93.52      7.06 o 
  -6   6   4      425.65      420.82     17.90 o 
  -5   6   4       80.19       93.01      5.39 o 
  -4   6   4       63.06       62.00      5.00 o 
  -3   6   4      544.30      511.76     14.48 o 
  -2   6   4      222.14      200.03      5.48 o 
  -1   6   4       64.39       58.17      6.44 o 
   0   6   4       15.38        9.77      2.96 o 
   1   6   4       71.88       61.19      6.31 o 
   2   6   4      204.72      192.07     10.46 o 
   3   6   4      558.14      519.37     16.96 o 
   4   6   4       58.39       50.70      7.72 o 
   5   6   4       75.74       72.07      4.96 o 
   6   6   4      426.38      447.94     30.50 o 
   7   6   4       79.44       87.77     12.80 o 
   8   6   4       59.03       80.59     11.12 o 
   9   6   4        1.61        1.37      5.67 o 
  10   6   4        2.13        4.09      5.23 o 
  11   6   4       16.96       12.13      6.31 o 
  12   6   4        3.48        1.79      5.77 o 
 -12   7   4       16.44        4.77      7.66 o 
 -11   7   4        8.05       11.41      7.26 o 
 -10   7   4       15.17       10.84      4.23 o 
  -9   7   4       16.27       23.98      5.12 o 
  -8   7   4      115.05      121.23      9.43 o 
  -7   7   4      128.81      133.63      8.05 o 
  -6   7   4       56.47       55.67      5.65 o 
  -5   7   4        8.41        8.75      2.70 o 
  -4   7   4      137.38      116.10      6.55 o 
  -3   7   4      138.83      132.60      6.40 o 
  -2   7   4      376.71      341.30     12.28 o 
  -1   7   4      106.60      108.99      6.66 o 
   0   7   4       61.02       50.74      4.77 o 
   1   7   4      107.44      101.27      7.17 o 
   2   7   4      375.76      351.41     11.35 o 
   3   7   4      142.23      125.70      6.73 o 
   4   7   4      140.20      109.15      5.13 o 
   5   7   4        7.75        8.05      2.75 o 
   6   7   4       59.52       65.13     10.40 o 
   7   7   4      130.18      148.25     15.45 o 
   8   7   4      112.71      129.12     17.27 o 
   9   7   4       15.78       13.30      6.49 o 
  10   7   4       14.60        5.53      5.08 o 
  11   7   4        8.28       11.28      7.23 o 
  12   7   4       16.52       18.25      8.15 o 
 -12   8   4        0.84       -1.71      8.89 o 
 -11   8   4        0.87        7.24      7.07 o 
 -10   8   4       14.82       14.80      5.45 o 
  -9   8   4       17.60       17.77      5.07 o 
  -8   8   4        0.40        3.92      3.81 o 
  -7   8   4       78.36       82.44      6.88 o 
  -6   8   4      212.40      207.85     12.20 o 
  -5   8   4      277.06      237.73     13.19 o 
  -4   8   4      356.74      399.38     17.68 o 
  -3   8   4       58.86       60.96      3.85 o 
  -2   8   4      918.76      903.01     36.95 o 
  -1   8   4       28.64       34.02      5.47 o 
   0   8   4        5.92        3.96      3.71 o 
   1   8   4       29.98       38.23      6.63 o 
   2   8   4      940.97      937.72     29.43 o 
   3   8   4       60.53       62.44      6.21 o 
   4   8   4      361.22      360.72     14.50 o 
   5   8   4      274.56      220.96     12.38 o 
   6   8   4      205.37      204.55     17.56 o 
   7   8   4       78.39       91.22     14.06 o 
   8   8   4        0.23       12.15      6.81 o 
   9   8   4       17.63       24.11      6.12 o 
  10   8   4       15.02       30.34      8.15 o 
  11   8   4        0.88       12.73      7.28 o 
  12   8   4        0.81       20.42     14.49 o 
 -11   9   4        2.87        0.57     10.61 o 
 -10   9   4       17.84       22.01      6.56 o 
  -9   9   4       28.48       23.69      5.41 o 
  -8   9   4        1.58        3.59      3.97 o 
  -7   9   4       22.44       29.79      4.98 o 
  -6   9   4      126.96      141.77     10.46 o 
  -5   9   4       44.45       52.38      6.46 o 
  -4   9   4        5.42       -1.57      3.02 o 
  -3   9   4       63.55       70.82      7.54 o 
  -2   9   4       53.08       54.44      5.98 o 
  -1   9   4       27.67       34.10      5.39 o 
   0   9   4       38.38       37.89      5.00 o 
   1   9   4       26.37       34.29      5.37 o 
   2   9   4       54.50       52.45      4.10 o 
   3   9   4       63.13       77.85      8.75 o 
   4   9   4        5.77        5.70      2.36 o 
   5   9   4       44.88       44.49      5.26 o 
   6   9   4      125.95      135.84     11.25 o 
   7   9   4       21.15       38.76      7.58 o 
   8   9   4        1.29        4.51      5.18 o 
   9   9   4       28.86       27.34      9.28 o 
  10   9   4       18.26       17.86      7.49 o 
  11   9   4        2.66       17.20      7.77 o 
 -11  10   4        9.28        3.03     16.56 o 
 -10  10   4        1.78       10.78     10.23 o 
  -9  10   4        6.53        5.73      4.73 o 
  -8  10   4       15.34       21.25     11.79 o 
  -7  10   4       11.16       28.14      6.44 o 
  -6  10   4       79.27       77.39      7.86 o 
  -5  10   4       64.69       59.97      6.19 o 
  -4  10   4       10.12        3.79      5.87 o 
  -3  10   4      230.88      256.16     17.09 o 
  -2  10   4       46.23       57.27      6.52 o 
  -1  10   4      199.11      186.53     11.51 o 
   0  10   4      244.59      240.67     14.29 o 
   1  10   4      194.08      166.03     18.44 o 
   2  10   4       42.92       53.87      6.80 o 
   3  10   4      233.06      241.66     17.02 o 
   4  10   4        8.84        6.10      2.36 o 
   5  10   4       66.30       67.52      6.47 o 
   6  10   4       82.19       79.50      8.82 o 
   7  10   4       10.93       16.66      5.81 o 
   8  10   4       15.13       20.30      6.45 o 
   9  10   4        6.65        5.32      5.37 o 
  10  10   4        1.63        7.29      5.97 o 
  11  10   4        9.32       15.51      8.08 o 
 -10  11   4        7.23       -6.00     19.12 o 
  -9  11   4       10.15        2.99      5.23 o 
  -8  11   4        4.00       -5.35      5.35 o 
  -7  11   4       38.43       43.53      8.72 o 
  -6  11   4        0.87        2.61      6.21 o 
  -5  11   4      211.20      203.32     18.28 o 
  -4  11   4       15.10       15.50      5.96 o 
  -3  11   4       12.43       33.38      7.59 o 
  -2  11   4        7.02       13.95      5.81 o 
  -1  11   4       19.67       26.24      5.76 o 
   0  11   4        0.10        0.67      3.86 o 
   1  11   4       19.17       34.79      5.23 o 
   2  11   4        6.77        0.84      3.27 o 
   3  11   4       13.22       18.36      4.33 o 
   4  11   4       14.58       13.68      4.18 o 
   5  11   4      209.32      191.43     14.05 o 
   6  11   4        0.95       10.27      5.03 o 
   7  11   4       39.70       64.07      9.99 o 
   8  11   4        3.93        2.65      5.15 o 
   9  11   4       10.05       -3.31      4.86 o 
  10  11   4        7.06        8.51      7.74 o 
  -9  12   4        3.59       -0.62     12.03 o 
  -8  12   4        0.04        4.47      5.09 o 
  -7  12   4       13.68        9.73      6.34 o 
  -6  12   4       15.79       17.63      8.81 o 
  -5  12   4      150.80      203.80     20.07 o 
  -4  12   4        2.26        4.96      4.99 o 
  -3  12   4      132.73      160.92     14.35 o 
  -2  12   4       87.33       89.13      9.67 o 
  -1  12   4      215.56      209.96     14.96 o 
   0  12   4        2.04        4.65      3.68 o 
   1  12   4      215.16      215.11     14.46 o 
   2  12   4       86.47      102.40     10.45 o 
   3  12   4      129.49      145.98     10.47 o 
   4  12   4        2.54        1.11      4.21 o 
   5  12   4      153.17      176.60     15.10 o 
   6  12   4       16.00       16.88      7.69 o 
   7  12   4       12.70        8.75      7.01 o 
   8  12   4        0.05        1.31      5.41 o 
   9  12   4        3.60       10.88      8.79 o 
  -9  13   4        3.87        4.93      8.81 o 
  -8  13   4        1.82       -1.37      6.69 o 
  -7  13   4        3.08       -2.96      5.32 o 
  -6  13   4       10.89       20.42      8.30 o 
  -5  13   4        9.26       15.06      9.14 o 
  -4  13   4        3.97       -1.80      4.08 o 
  -3  13   4       14.67       16.83      7.07 o 
  -2  13   4        0.43       -2.67      3.50 o 
  -1  13   4       70.54       76.26      9.25 o 
   0  13   4      109.82      126.00     11.72 o 
   1  13   4       70.05       70.96      8.61 o 
   2  13   4        0.41       -2.23      2.95 o 
   3  13   4       15.12       22.21      5.47 o 
   4  13   4        3.66        2.27      3.63 o 
   5  13   4        9.63        2.54      4.62 o 
   6  13   4       11.11       10.41      7.60 o 
   7  13   4        3.32        6.37      5.53 o 
   8  13   4        1.64       -5.74      6.81 o 
   9  13   4        3.61        3.51      6.72 o 
  -8  14   4        8.53       14.80     13.70 o 
  -7  14   4        0.02        0.35      7.91 o 
  -6  14   4       11.68       20.50      7.95 o 
  -5  14   4       10.81       -2.06      6.24 o 
  -4  14   4       49.02       65.49     12.58 o 
  -3  14   4        1.38        9.76      5.60 o 
  -2  14   4       80.73       86.46     12.94 o 
  -1  14   4       18.85       18.95      6.77 o 
   0  14   4      286.85      268.42     18.94 o 
   1  14   4       20.09       23.05      6.39 o 
   2  14   4       83.20       83.32      9.13 o 
   3  14   4        1.50        4.06      4.60 o 
   4  14   4       48.16       54.48      8.39 o 
   5  14   4       10.16        6.83      5.16 o 
   6  14   4       12.23        7.82      6.65 o 
   7  14   4        0.01       -4.67      4.93 o 
   8  14   4        8.38        4.38      6.89 o 
  -7  15   4        7.16       -1.86     18.64 o 
  -6  15   4        0.24        5.92      6.32 o 
  -5  15   4        2.93        5.88      5.20 o 
  -4  15   4        9.97        1.56      8.45 o 
  -3  15   4        2.75        4.15      7.12 o 
  -2  15   4        5.46        7.60      5.48 o 
  -1  15   4       10.07       14.36      5.32 o 
   0  15   4       10.65        9.75      5.22 o 
   1  15   4       10.14        4.56      4.43 o 
   2  15   4        5.62        6.81      5.91 o 
   3  15   4        2.76       10.96      5.41 o 
   4  15   4       10.01       26.86      8.71 o 
   5  15   4        2.96       -3.10      7.81 o 
   6  15   4        0.25       -1.32      8.21 o 
   7  15   4        7.07        9.26      9.79 o 
  -5  16   4        0.87        9.34      7.10 o 
  -4  16   4       34.25       25.21     11.17 o 
  -3  16   4        0.13       -6.23      6.23 o 
  -2  16   4        8.01        5.83      7.49 o 
  -1  16   4        6.08        8.94      6.01 o 
   0  16   4       31.65       49.82      9.86 o 
   1  16   4        6.53       -3.24      5.42 o 
   2  16   4        7.26        8.21      7.57 o 
   3  16   4        0.19        9.45      5.67 o 
   4  16   4       34.11       40.22     11.65 o 
   5  16   4        0.91        4.62      7.42 o 
  -3  17   4        3.70       13.66     10.31 o 
  -2  17   4        0.48        3.49      6.88 o 
  -1  17   4        9.01       -1.44      9.36 o 
   0  17   4        3.59        0.26      5.37 o 
   1  17   4        9.25       21.00      8.52 o 
   2  17   4        0.47        9.77      7.91 o 
   3  17   4        3.55        8.72     10.20 o 
   1   0   5      280.62      336.10      9.41 o 
   2   0   5      229.61      213.80      6.32 o 
   3   0   5      328.66      331.19      9.34 o 
   4   0   5      238.74      259.29      7.60 o 
   5   0   5      202.88      187.36      6.04 o 
   6   0   5        1.77        6.22      2.75 o 
   7   0   5       90.07      102.59      7.86 o 
   8   0   5      154.61      149.37     10.67 o 
   9   0   5       41.85       68.78      8.14 o 
  10   0   5       15.06       12.61      4.55 o 
  11   0   5       10.73        9.21      5.69 o 
  12   0   5       11.48        3.35      5.50 o 
  13   0   5        0.35        2.48      7.77 o 
 -13   1   5        5.19       20.22      7.16 o 
 -12   1   5        3.10       -3.81      4.20 o 
 -11   1   5       20.72       21.26      6.53 o 
 -10   1   5       39.20       49.26      8.60 o 
  -9   1   5      350.62      337.44     19.07 o 
  -8   1   5      256.38      274.63     18.54 o 
  -7   1   5      200.39      219.06     11.46 o 
  -6   1   5      552.44      551.68     20.03 o 
  -5   1   5      372.03      398.82     15.36 o 
  -4   1   5      838.02      872.66     25.20 o 
  -3   1   5     4044.01     4085.04     88.97 o 
  -2   1   5      686.29      705.47     15.85 o 
  -1   1   5     3501.98     3846.33     91.21 o 
   0   1   5        2.18        5.07      3.06 o 
   1   1   5     3481.72     3726.67    106.65 o 
   2   1   5      688.10      700.57     23.05 o 
   3   1   5     4074.76     4150.05    118.17 o 
   4   1   5      803.63      846.63     26.42 o 
   5   1   5      360.53      403.36     13.08 o 
   6   1   5      562.33      565.04     19.32 o 
   7   1   5      206.86      237.36     14.49 o 
   8   1   5      264.56      254.94     17.40 o 
   9   1   5      345.57      319.01     21.83 o 
  10   1   5       39.99       39.90      7.97 o 
  11   1   5       21.59       26.66      9.91 o 
  12   1   5        2.96       -0.28      6.61 o 
  13   1   5        5.20        7.25      9.95 o 
 -13   2   5        2.16        5.44      6.12 o 
 -12   2   5        4.59        3.21      6.92 o 
 -11   2   5        2.48        2.57      3.84 o 
 -10   2   5       28.93       32.27      8.12 o 
  -9   2   5        5.83       10.06      4.98 o 
  -8   2   5       32.14       32.01      4.76 o 
  -7   2   5        1.64        2.71      2.55 o 
  -6   2   5      230.16      219.96      9.41 o 
  -5   2   5      170.37      172.91     10.41 o 
  -4   2   5       24.79       25.75      1.64 o 
  -3   2   5        2.38        8.93      4.20 o 
  -2   2   5      301.68      306.76     13.70 o 
  -1   2   5      237.34      230.42      7.44 o 
   0   2   5      448.60      444.87     12.90 o 
   1   2   5      240.84      205.86      5.58 o 
   2   2   5      302.99      316.01     11.78 o 
   3   2   5        1.64       -1.69      1.85 o 
   4   2   5       27.18       33.25      3.66 o 
   5   2   5      168.92      200.39      9.46 o 
   6   2   5      232.04      205.03     10.36 o 
   7   2   5        1.45       14.19      6.04 o 
   8   2   5       31.60       59.56      7.59 o 
   9   2   5        5.55        3.80      4.33 o 
  10   2   5       28.38       46.59      8.34 o 
  11   2   5        2.65       -3.66      4.26 o 
  12   2   5        4.76       -3.86      6.29 o 
  13   2   5        2.16        1.25      9.51 o 
 -13   3   5        0.16        9.03      8.10 o 
 -12   3   5        2.18        3.14      5.37 o 
 -11   3   5       36.33       36.75      7.38 o 
 -10   3   5       47.43       41.38      7.05 o 
  -9   3   5      162.50      168.77     12.84 o 
  -8   3   5       88.73       87.87      8.26 o 
  -7   3   5      649.85      655.98     31.46 o 
  -6   3   5      270.33      239.60     11.97 o 
  -5   3   5       23.35       22.17      3.25 o 
  -4   3   5      320.16      301.91     16.61 o 
  -3   3   5     1368.13     1397.38     54.70 o 
  -2   3   5     1646.86     1653.06    127.41 o 
  -1   3   5      862.42      807.48     40.44 o 
   0   3   5      153.96      151.06      6.51 o 
   1   3   5      876.83      813.07     56.90 o 
   2   3   5     1662.27     1635.47     45.54 o 
   3   3   5     1353.63     1266.55     47.98 o 
   4   3   5      319.13      288.95     11.72 o 
   5   3   5       20.72       26.18      3.59 o 
   6   3   5      276.44      281.85     14.40 o 
   7   3   5      644.62      629.01     27.61 o 
   8   3   5       85.45       88.57      7.92 o 
   9   3   5      167.48      190.55     16.01 o 
  10   3   5       49.01       34.88      8.00 o 
  11   3   5       35.62       20.07     11.72 o 
  12   3   5        2.14        1.98     10.57 o 
  13   3   5        0.15       -5.88      7.58 o 
 -13   4   5        3.69       11.44      8.52 o 
 -12   4   5        2.76       11.90      6.09 o 
 -11   4   5        5.04       13.18      5.96 o 
 -10   4   5        6.48       10.53      5.33 o 
  -9   4   5       80.19       85.84      9.08 o 
  -8   4   5        6.94       12.41      4.43 o 
  -7   4   5      110.98      114.19      9.85 o 
  -6   4   5      110.27      108.62      7.23 o 
  -5   4   5       81.84       77.03      5.63 o 
  -4   4   5      279.57      265.37      9.33 o 
  -3   4   5       40.77       46.01      4.07 o 
  -2   4   5       45.41       44.72      3.13 o 
  -1   4   5      154.39      172.24      5.53 o 
   0   4   5       29.44       29.72      2.06 o 
   1   4   5      153.90      179.62      5.69 o 
   2   4   5       49.69       49.21      2.15 o 
   3   4   5       42.25       49.40      3.75 o 
   4   4   5      281.89      294.67     17.08 o 
   5   4   5       84.33       97.07     11.71 o 
   6   4   5      111.37      121.19      9.84 o 
   7   4   5      111.25      118.54      9.45 o 
   8   4   5        6.65       15.97      5.51 o 
   9   4   5       78.76       75.27      8.04 o 
  10   4   5        6.71        9.64      5.12 o 
  11   4   5        5.28        4.78      4.87 o 
  12   4   5        2.74       -2.79      8.04 o 
  13   4   5        3.70      -14.84     14.84 o 
 -12   5   5        0.65       -0.03      5.93 o 
 -11   5   5        2.21        8.60      4.91 o 
 -10   5   5       14.43       16.00      8.72 o 
  -9   5   5      125.14      130.84     11.64 o 
  -8   5   5       36.90       54.54      6.78 o 
  -7   5   5      386.37      339.02     17.15 o 
  -6   5   5      508.10      375.30     16.12 o 
  -5   5   5      963.50     1030.68     38.71 o 
  -4   5   5      912.44      855.24     27.66 o 
  -3   5   5      896.34      996.48     30.87 o 
  -2   5   5      776.22      770.15     22.30 o 
  -1   5   5      445.52      414.93     11.18 o 
   0   5   5       67.21       48.40      4.70 o 
   1   5   5      455.51      406.57      9.94 o 
   2   5   5      786.92      746.17     19.15 o 
   3   5   5      885.55      951.38     33.47 o 
   4   5   5      894.89      843.50     38.79 o 
   5   5   5      974.28     1056.29     50.04 o 
   6   5   5      505.20      429.91     23.07 o 
   7   5   5      377.11      354.37     22.55 o 
   8   5   5       37.62       43.95      6.93 o 
   9   5   5      125.61      132.08     11.28 o 
  10   5   5       15.02       17.91      7.95 o 
  11   5   5        2.25        1.39      5.54 o 
  12   5   5        0.62        3.33      5.18 o 
 -12   6   5        0.42        6.95      6.86 o 
 -11   6   5        5.10       10.99      6.49 o 
 -10   6   5       10.29        8.28      4.96 o 
  -9   6   5        2.66       -2.22      4.11 o 
  -8   6   5       22.08       28.98      5.84 o 
  -7   6   5        4.33        9.62      4.41 o 
  -6   6   5       60.44       74.49      6.12 o 
  -5   6   5      421.15      405.21     17.50 o 
  -4   6   5      331.66      288.73     14.12 o 
  -3   6   5      141.43      147.61      8.54 o 
  -2   6   5       40.65       38.41      3.03 o 
  -1   6   5      247.21      233.73     11.72 o 
   0   6   5        1.19        1.39      1.69 o 
   1   6   5      251.54      246.74     10.64 o 
   2   6   5       41.00       37.29      3.49 o 
   3   6   5      142.40      151.70      7.43 o 
   4   6   5      338.60      338.84     17.70 o 
   5   6   5      415.19      423.53     25.29 o 
   6   6   5       59.40       79.78      9.42 o 
   7   6   5        4.45        3.36      5.03 o 
   8   6   5       23.40       33.57      7.43 o 
   9   6   5        2.79       -1.48      3.82 o 
  10   6   5        9.91        7.07      6.34 o 
  11   6   5        5.09        4.85      6.65 o 
  12   6   5        0.49        3.30      8.00 o 
 -12   7   5       15.01       17.81     10.20 o 
 -11   7   5        2.07       18.59     12.99 o 
 -10   7   5        0.81        4.48      4.12 o 
  -9   7   5       21.49       16.76      5.92 o 
  -8   7   5      131.47      110.24      9.75 o 
  -7   7   5      402.11      345.15     18.19 o 
  -6   7   5      244.90      280.96     15.35 o 
  -5   7   5      119.16       86.15      7.60 o 
  -4   7   5     1781.48     1849.23     64.64 o 
  -3   7   5        1.10        4.33      1.77 o 
  -2   7   5      496.60      495.71     15.82 o 
  -1   7   5       38.65       51.02      4.96 o 
   0   7   5      584.29      545.13     27.99 o 
   1   7   5       38.77       43.74      4.16 o 
   2   7   5      486.10      476.79     20.43 o 
   3   7   5        1.32        2.31      1.38 o 
   4   7   5     1781.59     2021.74     99.03 o 
   5   7   5      120.63       84.47      6.61 o 
   6   7   5      253.70      302.08     21.81 o 
   7   7   5      405.28      395.77     26.83 o 
   8   7   5      129.00      130.15     12.91 o 
   9   7   5       20.49       20.20      5.84 o 
  10   7   5        0.97        2.11      6.09 o 
  11   7   5        2.22       -4.71      4.71 o 
  12   7   5       15.09       20.15      8.46 o 
 -11   8   5        1.45        9.84      8.02 o 
 -10   8   5        5.57        2.47      6.09 o 
  -9   8   5       13.58       12.21      8.05 o 
  -8   8   5        8.32        9.35      3.81 o 
  -7   8   5        9.97        6.75      3.90 o 
  -6   8   5       28.78       27.44      4.67 o 
  -5   8   5       50.09       55.70      4.93 o 
  -4   8   5      173.06      180.54      8.84 o 
  -3   8   5       78.95       74.88      7.14 o 
  -2   8   5       10.68       13.11      3.19 o 
  -1   8   5      261.01      258.32     13.36 o 
   0   8   5       13.27       16.66      3.60 o 
   1   8   5      257.55      254.80     14.74 o 
   2   8   5       11.25       15.50      2.05 o 
   3   8   5       80.08       69.35      7.92 o 
   4   8   5      172.12      169.73     11.61 o 
   5   8   5       52.19       56.65      6.34 o 
   6   8   5       27.39       40.08      8.13 o 
   7   8   5       10.38        3.02      5.78 o 
   8   8   5        8.67       19.49      6.48 o 
   9   8   5       13.35        4.85      4.94 o 
  10   8   5        5.56        4.15      4.37 o 
  11   8   5        1.49       17.96      8.44 o 
 -11   9   5        9.88        2.01      8.01 o 
 -10   9   5        7.64        3.38      7.10 o 
  -9   9   5       37.74       33.25      6.51 o 
  -8   9   5       82.60       85.60      8.98 o 
  -7   9   5       43.19       44.81      7.24 o 
  -6   9   5       34.41       37.06      5.74 o 
  -5   9   5      463.00      456.73     20.53 o 
  -4   9   5      420.73      412.44     26.73 o 
  -3   9   5      250.04      213.65     12.10 o 
  -2   9   5      196.93      173.14     12.00 o 
  -1   9   5      200.89      209.23     13.95 o 
   0   9   5      807.11      786.23     35.94 o 
   1   9   5      201.41      233.12     12.77 o 
   2   9   5      204.77      188.31     12.63 o 
   3   9   5      241.87      196.99     12.11 o 
   4   9   5      427.17      425.85     19.33 o 
   5   9   5      471.64      485.16     24.35 o 
   6   9   5       32.96       34.37      8.72 o 
   7   9   5       41.26       45.23      7.93 o 
   8   9   5       81.74       89.80     12.28 o 
   9   9   5       38.76       53.23      9.57 o 
  10   9   5        7.51       13.22      5.81 o 
  11   9   5        9.75        7.24      7.53 o 
 -10  10   5        3.23        9.00     19.60 o 
  -9  10   5        0.95       -3.67      4.38 o 
  -8  10   5       19.73        7.94      4.66 o 
  -7  10   5       39.92       44.88     10.88 o 
  -6  10   5       15.87       27.96      7.98 o 
  -5  10   5       82.01       99.71     11.12 o 
  -4  10   5       12.51       27.95     11.54 o 
  -3  10   5       83.61       87.12      8.78 o 
  -2  10   5       87.03       83.70      8.73 o 
  -1  10   5       26.56       34.77      6.09 o 
   0  10   5      168.33      214.06     14.31 o 
   1  10   5       26.73       32.43      5.17 o 
   2  10   5       84.73      101.17      8.45 o 
   3  10   5       84.69       79.05      7.35 o 
   4  10   5       12.14       16.74      4.72 o 
   5  10   5       82.49       80.27      7.33 o 
   6  10   5       15.78       15.63      5.18 o 
   7  10   5       40.83       59.30      8.09 o 
   8  10   5       19.46       10.96      4.63 o 
   9  10   5        0.81       -1.36      5.31 o 
  10  10   5        3.14       17.43     14.54 o 
 -10  11   5        5.32       27.21     12.98 o 
  -9  11   5       17.89       12.15      7.71 o 
  -8  11   5       23.73       22.64      7.96 o 
  -7  11   5       64.60       86.05     12.97 o 
  -6  11   5       58.58       81.72     11.58 o 
  -5  11   5      208.00      209.18     20.96 o 
  -4  11   5       19.63        9.18      7.05 o 
  -3  11   5      372.10      363.51     23.23 o 
  -2  11   5       52.28       47.78      7.13 o 
  -1  11   5      467.00      428.65     23.93 o 
   0  11   5        4.57       10.06      3.96 o 
   1  11   5      475.53      483.96     31.28 o 
   2  11   5       51.13       50.00      6.39 o 
   3  11   5      373.12      373.74     21.20 o 
   4  11   5       20.61       20.90      6.21 o 
   5  11   5      204.47      219.60     16.13 o 
   6  11   5       56.87       75.75     13.23 o 
   7  11   5       65.20       92.82     14.87 o 
   8  11   5       24.18       29.31      8.32 o 
   9  11   5       17.50        8.37      8.05 o 
  10  11   5        5.20        2.42      8.54 o 
  -9  12   5        0.94        2.53      5.84 o 
  -8  12   5        1.29        3.00      5.67 o 
  -7  12   5       10.34       -0.91      6.98 o 
  -6  12   5       11.79       18.19      8.76 o 
  -5  12   5        7.91       26.53      6.85 o 
  -4  12   5       30.92       25.28      9.11 o 
  -3  12   5       38.95       44.65     10.15 o 
  -2  12   5       24.15       41.89      6.83 o 
  -1  12   5       42.80       88.01     13.40 o 
   0  12   5       26.55       53.64      7.07 o 
   1  12   5       42.24       45.74      9.44 o 
   2  12   5       25.77       37.64      6.03 o 
   3  12   5       38.56       49.79      7.47 o 
   4  12   5       29.88       35.47      6.56 o 
   5  12   5        8.02        4.08      5.40 o 
   6  12   5       12.15       29.26      8.33 o 
   7  12   5       10.02       16.47      7.32 o 
   8  12   5        1.32        4.12      7.13 o 
   9  12   5        1.07       -1.41      5.08 o 
  -8  13   5        2.60       15.26     10.11 o 
  -7  13   5       38.32       17.29     10.63 o 
  -6  13   5       37.24       61.48     28.65 o 
  -5  13   5        5.10       -1.44      5.01 o 
  -4  13   5       11.85       22.65      7.25 o 
  -3  13   5       98.55      131.38     15.16 o 
  -2  13   5        2.92        7.25      8.43 o 
  -1  13   5       67.04       72.58      8.87 o 
   0  13   5       58.23       43.69      6.40 o 
   1  13   5       63.47       55.07      8.22 o 
   2  13   5        3.59        8.48      4.94 o 
   3  13   5       99.24      117.83     12.80 o 
   4  13   5       12.39       12.88      5.63 o 
   5  13   5        4.56        5.79      5.25 o 
   6  13   5       36.07       50.31     10.93 o 
   7  13   5       38.90       46.17     10.75 o 
   8  13   5        2.68        4.15      7.15 o 
  -8  14   5        6.49        6.00     19.81 o 
  -7  14   5        2.20        5.39      7.00 o 
  -6  14   5        1.47       -5.28      5.28 o 
  -5  14   5        5.39        2.47      6.38 o 
  -4  14   5        2.81        9.42      9.10 o 
  -3  14   5        1.24       -0.80      4.91 o 
  -2  14   5       17.23       12.10      5.80 o 
  -1  14   5        1.55        4.36      4.59 o 
   0  14   5        0.47        3.26      4.71 o 
   1  14   5        1.84        3.71      4.56 o 
   2  14   5       16.89       10.59      6.84 o 
   3  14   5        1.53       -3.61      4.35 o 
   4  14   5        2.56        3.15      4.56 o 
   5  14   5        5.02        3.39      5.37 o 
   6  14   5        1.54        4.61      4.81 o 
   7  14   5        2.10        7.97      7.17 o 
   8  14   5        6.39        6.21     18.57 o 
  -6  15   5       21.22       14.47      9.39 o 
  -5  15   5        2.24       -2.50      7.14 o 
  -4  15   5        5.64       -1.26      8.72 o 
  -3  15   5        4.85        5.85      6.78 o 
  -2  15   5       95.10       93.10     15.12 o 
  -1  15   5       13.90        5.77      6.17 o 
   0  15   5       44.46       40.44      7.34 o 
   1  15   5       13.67       19.34      7.86 o 
   2  15   5       93.62       99.13     12.64 o 
   3  15   5        4.95        0.02      4.90 o 
   4  15   5        5.92       -0.37      4.67 o 
   5  15   5        2.28        6.85      4.76 o 
   6  15   5       21.29       34.64     17.65 o 
  -5  16   5        3.23        2.05      9.46 o 
  -4  16   5        0.29       -9.81      9.92 o 
  -3  16   5        9.49        0.64      9.26 o 
  -2  16   5        0.59       -1.52      5.37 o 
  -1  16   5        3.83       -0.73      6.00 o 
   0  16   5        7.38        4.80      5.46 o 
   1  16   5        3.94       10.61      5.89 o 
   2  16   5        0.67        5.29      4.92 o 
   3  16   5        9.37       12.48      6.65 o 
   4  16   5        0.27       -8.09      8.09 o 
   5  16   5        3.41       12.49      8.63 o 
  -3  17   5        2.72        3.55      9.59 o 
  -2  17   5        3.15       -3.16     10.17 o 
  -1  17   5        4.71       14.49     11.34 o 
   0  17   5        1.84        2.95      6.90 o 
   1  17   5        4.30        5.86      6.97 o 
   2  17   5        3.44        5.13      5.58 o 
   3  17   5        2.98       -8.57      8.97 o 
   0   0   6     5477.65     5988.48    234.85 o 
   1   0   6      264.81      307.70      9.47 o 
   2   0   6      305.18      364.73     11.16 o 
   3   0   6     1333.43     1197.55     77.05 o 
   4   0   6        0.95        4.56      2.33 o 
   5   0   6        1.55        3.53      2.13 o 
   6   0   6       43.52       51.01      5.66 o 
   7   0   6      244.92      216.38     12.77 o 
   8   0   6      667.78      694.99     35.26 o 
   9   0   6      143.14      125.92     15.13 o 
  10   0   6        0.60        2.43      4.75 o 
  11   0   6       38.99       40.03      9.17 o 
  12   0   6        2.07        4.20      6.09 o 
  13   0   6        0.74        2.40      7.93 o 
 -13   1   6        1.93        2.01      8.97 o 
 -12   1   6        1.11       -8.38      8.38 o 
 -11   1   6        1.01        0.78      4.35 o 
 -10   1   6       39.22       40.81      7.19 o 
  -9   1   6       83.38       87.89     11.37 o 
  -8   1   6      518.45      531.92     26.87 o 
  -7   1   6      159.94      198.72     11.57 o 
  -6   1   6       62.37       52.53      4.95 o 
  -5   1   6     1711.96     1700.42     58.24 o 
  -4   1   6      396.96      402.73     10.21 o 
  -3   1   6       58.35       81.96      3.54 o 
  -2   1   6     1043.79     1120.72     27.35 o 
  -1   1   6      988.53      915.61     24.44 o 
   0   1   6     4489.16     4469.12    120.99 o 
   1   1   6      982.78      901.80     25.78 o 
   2   1   6     1063.99     1146.45     34.95 o 
   3   1   6       66.39       97.32      5.49 o 
   4   1   6      388.45      438.81     14.81 o 
   5   1   6     1707.38     1759.56     53.87 o 
   6   1   6       65.47       54.66      4.04 o 
   7   1   6      165.36      203.73     12.88 o 
   8   1   6      516.13      509.39     27.76 o 
   9   1   6       82.33       94.23      8.54 o 
  10   1   6       39.88       37.45      6.45 o 
  11   1   6        1.11       -1.18      4.22 o 
  12   1   6        1.06       -5.02      7.14 o 
  13   1   6        1.88       10.09      7.45 o 
 -13   2   6        2.17        2.12      7.10 o 
 -12   2   6        4.07       13.16      9.96 o 
 -11   2   6       11.67       17.86      5.07 o 
 -10   2   6       19.33       14.12      4.92 o 
  -9   2   6      211.68      212.62     20.79 o 
  -8   2   6       46.10       31.18      6.98 o 
  -7   2   6      136.05      141.67     12.25 o 
  -6   2   6       27.65       22.46      2.73 o 
  -5   2   6      897.23      841.24     25.47 o 
  -4   2   6     1740.42     1676.55     33.96 o 
  -3   2   6     1409.87     1628.66     35.03 o 
  -2   2   6      742.50      729.81     19.76 o 
  -1   2   6      487.54      458.65     15.59 o 
   0   2   6        2.23        0.78      2.18 o 
   1   2   6      490.21      487.22     14.95 o 
   2   2   6      729.61      731.12     27.23 o 
   3   2   6     1397.84     1668.19     53.42 o 
   4   2   6     1741.75     1742.34     56.77 o 
   5   2   6      908.42      911.10     32.07 o 
   6   2   6       25.63       29.42      3.58 o 
   7   2   6      131.84      116.80      6.48 o 
   8   2   6       47.66       53.62      6.92 o 
   9   2   6      213.94      244.14     19.42 o 
  10   2   6       19.15       17.03      6.49 o 
  11   2   6       11.07        5.79      6.06 o 
  12   2   6        3.86        1.40      7.67 o 
  13   2   6        2.31        1.56      7.08 o 
 -12   3   6       11.60        6.21      5.97 o 
 -11   3   6       16.23       13.66      6.27 o 
 -10   3   6       31.03       43.49      6.75 o 
  -9   3   6       25.13       31.14      5.46 o 
  -8   3   6      142.42      147.69     12.19 o 
  -7   3   6       17.04       16.94      4.56 o 
  -6   3   6      136.07      140.09     11.00 o 
  -5   3   6       77.30       74.21      7.30 o 
  -4   3   6     3565.34     3548.78    131.23 o 
  -3   3   6     3723.60     4223.75    124.97 o 
  -2   3   6      754.74      729.76     24.93 o 
  -1   3   6       62.88       62.67      3.33 o 
   0   3   6      400.95      344.49     12.48 o 
   1   3   6       59.30       57.70      3.96 o 
   2   3   6      715.43      788.21     44.67 o 
   3   3   6     3734.06     4164.11    167.93 o 
   4   3   6     3594.69     3494.03    124.63 o 
   5   3   6       75.39       71.60      5.58 o 
   6   3   6      127.81      116.15      7.57 o 
   7   3   6       17.67       18.54      3.88 o 
   8   3   6      145.36      160.55     11.48 o 
   9   3   6       24.52       23.89      7.71 o 
  10   3   6       29.92       32.26      8.89 o 
  11   3   6       16.45        8.11      6.26 o 
  12   3   6       11.56        2.07      6.16 o 
 -12   4   6        2.20        0.09      5.72 o 
 -11   4   6       28.61       36.06      6.56 o 
 -10   4   6       41.58       42.83      6.96 o 
  -9   4   6       40.94       36.93      6.23 o 
  -8   4   6      151.55      161.69     12.26 o 
  -7   4   6      231.26      240.80     15.36 o 
  -6   4   6       24.94       27.80      5.56 o 
  -5   4   6      238.22      202.78     12.12 o 
  -4   4   6      323.06      297.89      9.96 o 
  -3   4   6     1636.96     1695.72     58.19 o 
  -2   4   6      535.87      583.37     18.20 o 
  -1   4   6       71.96       77.22      3.83 o 
   0   4   6       56.77       61.16      3.15 o 
   1   4   6       68.02       64.58      3.62 o 
   2   4   6      529.16      569.79     14.85 o 
   3   4   6     1643.73     1629.63     57.60 o 
   4   4   6      331.48      329.07     15.67 o 
   5   4   6      231.90      208.39      9.79 o 
   6   4   6       23.27       28.45      5.65 o 
   7   4   6      235.39      241.28     14.76 o 
   8   4   6      154.36      183.69     13.05 o 
   9   4   6       39.63       44.61      7.53 o 
  10   4   6       39.74       44.74      8.80 o 
  11   4   6       29.18       14.65      6.42 o 
  12   4   6        2.20        3.61      8.27 o 
 -12   5   6        1.19        0.93      5.85 o 
 -11   5   6        2.65        6.43      4.99 o 
 -10   5   6       60.51       56.84      9.43 o 
  -9   5   6       16.14       24.76      5.95 o 
  -8   5   6       20.54       33.64      9.75 o 
  -7   5   6      110.56      103.07      8.72 o 
  -6   5   6      100.68       98.77      8.78 o 
  -5   5   6      536.49      484.04     24.14 o 
  -4   5   6       98.63       77.22      5.40 o 
  -3   5   6     1031.14     1044.14     32.61 o 
  -2   5   6      418.32      456.24     15.17 o 
  -1   5   6       76.31       64.55      3.23 o 
   0   5   6       32.84       38.02      2.87 o 
   1   5   6       79.02       66.94      4.44 o 
   2   5   6      422.89      422.47     11.79 o 
   3   5   6     1039.68      987.11     35.77 o 
   4   5   6      107.84       98.37      6.13 o 
   5   5   6      536.33      542.06     29.03 o 
   6   5   6      101.60      113.58     10.36 o 
   7   5   6      111.31      115.90     11.32 o 
   8   5   6       21.26       25.56      5.70 o 
   9   5   6       15.54       17.32      5.48 o 
  10   5   6       60.30       70.43     11.19 o 
  11   5   6        2.71       10.69      6.80 o 
  12   5   6        1.27       13.50     11.32 o 
 -12   6   6        6.96        4.19      6.45 o 
 -11   6   6       15.22       21.82      7.58 o 
 -10   6   6        6.20        5.83      5.55 o 
  -9   6   6       19.89       28.26      7.17 o 
  -8   6   6       12.99       21.78      6.72 o 
  -7   6   6      288.09      283.73     17.22 o 
  -6   6   6      396.54      357.46     18.20 o 
  -5   6   6      218.12      202.40     12.78 o 
  -4   6   6       85.83       75.35      6.05 o 
  -3   6   6       78.59       80.80      5.55 o 
  -2   6   6       78.47       85.29      4.87 o 
  -1   6   6       38.43       40.15      2.03 o 
   0   6   6       62.27       55.88      6.62 o 
   1   6   6       37.21       42.97      4.56 o 
   2   6   6       75.22       74.91      5.70 o 
   3   6   6       81.32       84.81      5.38 o 
   4   6   6       86.91       85.35      7.89 o 
   5   6   6      223.28      236.94     13.09 o 
   6   6   6      390.43      377.71     25.22 o 
   7   6   6      283.93      310.66     21.48 o 
   8   6   6       12.53       12.66      6.51 o 
   9   6   6       20.80       17.45      7.33 o 
  10   6   6        6.57       18.15      8.53 o 
  11   6   6       14.99        8.66      7.67 o 
  12   6   6        6.89        8.17     10.37 o 
 -12   7   6        2.35       -1.88      8.11 o 
 -11   7   6        0.75        5.57      6.34 o 
 -10   7   6        6.63        7.53      5.11 o 
  -9   7   6        6.40        4.66      4.35 o 
  -8   7   6       12.82       10.14      3.92 o 
  -7   7   6      159.66      160.41     11.38 o 
  -6   7   6      474.11      472.68     23.93 o 
  -5   7   6      251.50      238.42     18.95 o 
  -4   7   6      317.79      304.28     13.43 o 
  -3   7   6      121.15      118.18      6.47 o 
  -2   7   6      313.36      298.97     11.00 o 
  -1   7   6      352.83      328.20     16.51 o 
   0   7   6       39.01       50.61      6.03 o 
   1   7   6      346.93      327.90     15.22 o 
   2   7   6      316.21      327.08     14.31 o 
   3   7   6      128.66      126.30      8.96 o 
   4   7   6      314.34      287.35     14.60 o 
   5   7   6      246.88      250.14     18.71 o 
   6   7   6      475.12      467.37     30.53 o 
   7   7   6      161.62      183.41     16.36 o 
   8   7   6       12.48        8.18      5.59 o 
   9   7   6        6.03        7.73      8.26 o 
  10   7   6        6.76        2.27      6.20 o 
  11   7   6        0.78        6.41      7.88 o 
  12   7   6        2.28       -0.01      7.15 o 
 -11   8   6        0.32       -0.18      7.00 o 
 -10   8   6        4.07       -1.38      5.03 o 
  -9   8   6       59.65       41.30      7.44 o 
  -8   8   6        3.73        5.44      4.09 o 
  -7   8   6        1.59        7.20      5.12 o 
  -6   8   6      195.43      192.05     14.48 o 
  -5   8   6      619.76      575.05     29.11 o 
  -4   8   6       33.73       28.38      5.40 o 
  -3   8   6       18.46       22.27      4.69 o 
  -2   8   6      193.67      192.31     12.99 o 
  -1   8   6       60.67       64.53      6.54 o 
   0   8   6       30.96       54.47      8.27 o 
   1   8   6       59.85       61.38      6.31 o 
   2   8   6      192.71      206.21     10.61 o 
   3   8   6       18.21       17.27      5.34 o 
   4   8   6       35.31       30.97      7.79 o 
   5   8   6      614.45      540.46     34.24 o 
   6   8   6      195.74      234.69     18.75 o 
   7   8   6        1.21        3.19      6.01 o 
   8   8   6        4.14       12.33      5.55 o 
   9   8   6       59.37       79.99     11.37 o 
  10   8   6        3.84        9.54      5.32 o 
  11   8   6        0.23        5.87      6.39 o 
 -11   9   6        0.20       -9.95      9.95 o 
 -10   9   6        1.87        5.15      8.04 o 
  -9   9   6        3.22       10.68      4.59 o 
  -8   9   6        0.21        3.20      3.85 o 
  -7   9   6      107.51      101.80      9.21 o 
  -6   9   6      256.02      252.81     17.37 o 
  -5   9   6      224.81      243.41     15.84 o 
  -4   9   6       67.46       67.62      8.82 o 
  -3   9   6      279.93      285.11     17.27 o 
  -2   9   6      255.26      249.02     14.57 o 
  -1   9   6      141.66      131.36     10.37 o 
   0   9   6      309.59      350.99     22.46 o 
   1   9   6      143.42      138.72     10.23 o 
   2   9   6      257.76      262.88     14.79 o 
   3   9   6      278.13      288.40     20.43 o 
   4   9   6       65.04       59.85      6.13 o 
   5   9   6      224.22      244.58     17.18 o 
   6   9   6      255.50      280.92     21.85 o 
   7   9   6      106.67      120.33     14.25 o 
   8   9   6        0.27        5.39      4.91 o 
   9   9   6        3.44        6.52      6.78 o 
  10   9   6        1.89       14.64      8.31 o 
  11   9   6        0.19        2.33      5.65 o 
 -10  10   6        2.80        9.51      8.91 o 
  -9  10   6       11.97       29.99     19.15 o 
  -8  10   6        5.14        6.27      5.07 o 
  -7  10   6       27.73       32.66     10.54 o 
  -6  10   6       81.78       67.87     10.49 o 
  -5  10   6        9.28       11.89      8.56 o 
  -4  10   6        0.35        0.38      3.05 o 
  -3  10   6       24.96       23.11      5.37 o 
  -2  10   6       53.31       44.50      6.23 o 
  -1  10   6      152.90      162.67     12.45 o 
   0  10   6        0.01       11.92      6.83 o 
   1  10   6      150.51      154.48     11.32 o 
   2  10   6       54.27       45.44      6.01 o 
   3  10   6       24.87       26.31      7.07 o 
   4  10   6        0.51        8.20      7.72 o 
   5  10   6        9.14       14.94      4.86 o 
   6  10   6       82.37       84.29      9.86 o 
   7  10   6       28.65       27.22      9.49 o 
   8  10   6        4.59       -1.47      5.80 o 
   9  10   6       11.48       17.43      8.97 o 
  10  10   6        2.85        2.46      6.70 o 
 -10  11   6        4.95       19.49      9.78 o 
  -9  11   6        4.34        6.95      7.18 o 
  -8  11   6        3.66        4.83      5.89 o 
  -7  11   6       37.26       53.46     10.24 o 
  -6  11   6       72.57       74.45     10.36 o 
  -5  11   6       23.15       30.57      8.40 o 
  -4  11   6       14.56       11.15      5.84 o 
  -3  11   6       26.35       44.03      8.28 o 
  -2  11   6      230.65      252.70     18.71 o 
  -1  11   6        9.36       -1.39      4.31 o 
   0  11   6       15.37       36.12      9.49 o 
   1  11   6        9.16       10.25      5.64 o 
   2  11   6      233.58      239.84     15.91 o 
   3  11   6       25.85       30.89      7.46 o 
   4  11   6       12.57        8.18      4.12 o 
   5  11   6       23.41       22.93      8.09 o 
   6  11   6       72.24       71.45     12.21 o 
   7  11   6       37.10       38.18     11.04 o 
   8  11   6        3.24        0.65      5.75 o 
   9  11   6        4.38       12.16      7.84 o 
  10  11   6        5.01       -0.44     10.52 o 
  -9  12   6        6.84        0.65      8.82 o 
  -8  12   6        8.17        4.52      6.54 o 
  -7  12   6       18.42       17.08      8.28 o 
  -6  12   6        5.61        1.82      6.86 o 
  -5  12   6       29.25       16.46      9.24 o 
  -4  12   6       17.92       28.53      6.65 o 
  -3  12   6       10.79        9.83      5.66 o 
  -2  12   6       22.95       32.17      6.10 o 
  -1  12   6       35.63       26.45      6.16 o 
   0  12   6        0.91       -3.10      4.20 o 
   1  12   6       36.87       44.83      6.86 o 
   2  12   6       23.34       19.21      6.20 o 
   3  12   6       10.83       26.31     15.23 o 
   4  12   6       17.06       20.32      5.92 o 
   5  12   6       29.84       28.34      7.21 o 
   6  12   6        6.15       22.73      7.84 o 
   7  12   6       17.91       20.04      6.96 o 
   8  12   6        7.74        4.56      7.23 o 
   9  12   6        7.02       11.61      7.70 o 
  -8  13   6       13.75       10.07      8.08 o 
  -7  13   6        6.40       -0.52      7.31 o 
  -6  13   6        1.71       15.80     16.12 o 
  -5  13   6       26.79       20.97      8.53 o 
  -4  13   6       43.26       64.20     17.26 o 
  -3  13   6       79.28       55.52     10.03 o 
  -2  13   6       88.13       91.11      9.43 o 
  -1  13   6       37.99       50.14      7.07 o 
   0  13   6       71.40       81.99     10.15 o 
   1  13   6       36.75       32.38      7.96 o 
   2  13   6       86.07       88.61     10.83 o 
   3  13   6       78.42       72.90     10.45 o 
   4  13   6       44.23       50.35      8.21 o 
   5  13   6       27.31       21.61      8.74 o 
   6  13   6        2.07       -0.30      6.70 o 
   7  13   6        6.38       10.64      7.21 o 
   8  13   6       13.91        8.23      7.88 o 
  -7  14   6        1.72        5.71      7.43 o 
  -6  14   6        3.35        6.60      6.60 o 
  -5  14   6        6.37        1.36      7.70 o 
  -4  14   6       21.32        8.30     10.72 o 
  -3  14   6        1.97        4.05      5.24 o 
  -2  14   6       28.43       29.94     10.21 o 
  -1  14   6       14.97       17.37      6.21 o 
   0  14   6        0.73       -4.35      4.35 o 
   1  14   6       15.51       18.68      8.29 o 
   2  14   6       29.17       38.31      8.01 o 
   3  14   6        1.78        4.60      5.48 o 
   4  14   6       20.83       22.09      5.59 o 
   5  14   6        6.48       21.21      7.38 o 
   6  14   6        3.26        2.08      6.03 o 
   7  14   6        1.81        5.60      7.10 o 
  -6  15   6        4.74       12.68      9.52 o 
  -5  15   6       23.25       19.96     11.42 o 
  -4  15   6        3.81        2.53      8.02 o 
  -3  15   6        7.40       19.84      7.66 o 
  -2  15   6       18.69       17.23      6.58 o 
  -1  15   6       16.52       12.89      5.33 o 
   0  15   6        3.02       -1.08      5.11 o 
   1  15   6       16.74       12.81      6.46 o 
   2  15   6       18.69       23.60      7.84 o 
   3  15   6        7.81       11.40      6.75 o 
   4  15   6        3.81       23.69     12.95 o 
   5  15   6       23.38       34.87      8.69 o 
   6  15   6        4.67        8.81      7.53 o 
  -4  16   6        4.81        1.18      8.23 o 
  -3  16   6        1.14       10.80      7.51 o 
  -2  16   6        4.67        6.87      7.58 o 
  -1  16   6        4.01        4.04      7.76 o 
   0  16   6        3.55        6.83      7.19 o 
   1  16   6        3.98        3.45      6.22 o 
   2  16   6        4.39        7.11      5.98 o 
   3  16   6        1.18       14.38     10.14 o 
   4  16   6        4.85       -7.86      7.86 o 
  -1  17   6       35.27       46.04     22.85 o 
   0  17   6        6.53        8.84      8.12 o 
   1  17   6       35.61       37.68      9.88 o 
   1   0   7      962.04     1245.09     37.20 o 
   2   0   7     1669.59     1568.66     45.66 o 
   3   0   7     5081.06     5479.90    176.89 o 
   4   0   7      347.99      341.98     11.45 o 
   5   0   7        8.78        9.15      1.75 o 
   6   0   7      506.46      497.46     21.90 o 
   7   0   7       28.74       31.57      5.31 o 
   8   0   7      274.00      262.57     16.67 o 
   9   0   7       26.77       13.38      5.91 o 
  10   0   7       17.48       28.32      8.90 o 
  11   0   7       23.65       29.75      8.19 o 
  12   0   7        3.32       11.61      6.82 o 
 -12   1   7        1.60       10.54      6.65 o 
 -11   1   7        0.63        1.88      5.72 o 
 -10   1   7        1.54        1.10      4.61 o 
  -9   1   7       31.93       16.84      6.67 o 
  -8   1   7      146.42      135.90     12.23 o 
  -7   1   7       71.73       61.03      5.78 o 
  -6   1   7       29.01       33.23      5.55 o 
  -5   1   7      273.13      275.30     11.82 o 
  -4   1   7      147.96      144.75      5.13 o 
  -3   1   7        4.84        4.62      1.66 o 
  -2   1   7       33.45       33.44      2.58 o 
  -1   1   7        8.37        9.16      2.54 o 
   0   1   7       11.85       11.43      1.87 o 
   1   1   7        9.28        9.13      2.71 o 
   2   1   7       32.75       27.77      3.03 o 
   3   1   7        5.00        6.47      4.46 o 
   4   1   7      149.92      159.56      7.64 o 
   5   1   7      272.16      272.63     11.08 o 
   6   1   7       29.15       32.20      4.00 o 
   7   1   7       74.66       74.60      7.42 o 
   8   1   7      144.68      133.68     12.04 o 
   9   1   7       32.52       27.57      5.48 o 
  10   1   7        1.62        0.59      4.63 o 
  11   1   7        0.70        2.44      4.46 o 
  12   1   7        1.66        9.47      9.89 o 
 -12   2   7        0.91       -5.81      6.75 o 
 -11   2   7        1.07       -3.53      4.56 o 
 -10   2   7      150.37      170.89     17.60 o 
  -9   2   7        9.35       17.47      6.81 o 
  -8   2   7      381.79      386.95     27.04 o 
  -7   2   7      243.71      266.90     18.97 o 
  -6   2   7      766.23      833.64     44.08 o 
  -5   2   7      508.58      499.19     22.88 o 
  -4   2   7       41.18       36.68      3.12 o 
  -3   2   7      158.30      170.66      5.56 o 
  -2   2   7     3103.46     3208.55     82.56 o 
  -1   2   7      475.12      452.26     14.23 o 
   0   2   7       22.86        8.43      5.46 o 
   1   2   7      486.30      472.40     21.03 o 
   2   2   7     3125.64     3055.36    125.77 o 
   3   2   7      162.08      192.85      9.27 o 
   4   2   7       37.79       32.56      4.95 o 
   5   2   7      523.35      482.95     20.09 o 
   6   2   7      766.07      790.64     30.07 o 
   7   2   7      236.46      239.22     16.06 o 
   8   2   7      374.08      392.35     23.45 o 
   9   2   7        9.71       11.75      4.83 o 
  10   2   7      151.57      164.55     15.49 o 
  11   2   7        0.98       -2.55      6.08 o 
  12   2   7        0.86       18.54     13.16 o 
 -12   3   7        8.48       57.69     34.86 o 
 -11   3   7        9.33        9.72      6.40 o 
 -10   3   7        0.07       -6.36      6.36 o 
  -9   3   7        7.57        9.78     11.61 o 
  -8   3   7       50.21       50.88     10.53 o 
  -7   3   7       52.92       59.12      7.64 o 
  -6   3   7        8.98       10.82      4.97 o 
  -5   3   7       89.75       86.62      6.68 o 
  -4   3   7       94.66       86.48      4.53 o 
  -3   3   7      459.80      449.35     15.50 o 
  -2   3   7       61.21       58.17      4.12 o 
  -1   3   7       57.00       54.66      3.56 o 
   0   3   7      142.49      140.79      7.13 o 
   1   3   7       59.89       51.56      4.00 o 
   2   3   7       59.27       57.68      4.49 o 
   3   3   7      465.94      479.51     21.71 o 
   4   3   7       92.27       89.09      5.72 o 
   5   3   7       89.38       84.42      5.72 o 
   6   3   7        8.70        6.01      3.15 o 
   7   3   7       52.84       52.85      5.71 o 
   8   3   7       51.81       58.62      8.21 o 
   9   3   7        7.67       15.45      5.18 o 
  10   3   7        0.07       -2.41      4.55 o 
  11   3   7        9.42        6.84      7.27 o 
  12   3   7        8.35        7.58      8.57 o 
 -12   4   7        0.55       -8.03      8.03 o 
 -11   4   7       10.72       -2.67      4.36 o 
 -10   4   7        1.52       -1.95      4.95 o 
  -9   4   7       48.54       57.60     10.23 o 
  -8   4   7       99.75      101.18     11.01 o 
  -7   4   7      242.22      243.39     19.39 o 
  -6   4   7     1123.09     1056.64     50.97 o 
  -5   4   7      127.63      128.47      8.32 o 
  -4   4   7      316.13      377.33     14.97 o 
  -3   4   7     1553.10     1594.86     60.05 o 
  -2   4   7      126.77      101.44      5.55 o 
  -1   4   7      160.23      150.67      9.33 o 
   0   4   7        6.83        0.36      3.15 o 
   1   4   7      161.43      150.20      6.03 o 
   2   4   7      136.13      106.58      4.66 o 
   3   4   7     1563.35     1542.40     57.87 o 
   4   4   7      297.74      326.86     18.48 o 
   5   4   7      124.17      117.78      8.18 o 
   6   4   7     1145.93     1095.30     48.57 o 
   7   4   7      243.79      238.60     13.94 o 
   8   4   7       97.57      101.23      8.73 o 
   9   4   7       47.74       49.79      7.87 o 
  10   4   7        1.84       11.06      4.81 o 
  11   4   7       11.09        5.22      4.53 o 
  12   4   7        0.47       -3.12      6.51 o 
 -12   5   7        1.77       -3.05      9.75 o 
 -11   5   7        4.78        7.82      6.06 o 
 -10   5   7       23.75       22.03      9.82 o 
  -9   5   7       11.23       14.93      4.82 o 
  -8   5   7       11.22       13.80      5.25 o 
  -7   5   7       16.08       14.87      5.08 o 
  -6   5   7       80.12       85.10      8.65 o 
  -5   5   7      164.68      154.77     10.94 o 
  -4   5   7       34.23       38.25      6.88 o 
  -3   5   7       23.39       31.68      3.16 o 
  -2   5   7       24.27       27.51      5.75 o 
  -1   5   7       77.91       76.02      4.09 o 
   0   5   7       98.54       92.35      4.19 o 
   1   5   7       79.22       73.48      4.91 o 
   2   5   7       23.74       20.10      2.86 o 
   3   5   7       23.37       23.36      4.97 o 
   4   5   7       35.71       32.06      4.63 o 
   5   5   7      160.55      134.52     12.53 o 
   6   5   7       81.53       93.48      9.47 o 
   7   5   7       16.99       28.45      7.09 o 
   8   5   7       10.37        7.42      4.42 o 
   9   5   7       11.16       14.43      5.23 o 
  10   5   7       23.73       35.60      7.60 o 
  11   5   7        4.97        9.30      5.33 o 
  12   5   7        1.89        4.26      7.50 o 
 -12   6   7        6.18       19.35     13.47 o 
 -11   6   7       12.36       19.00      8.49 o 
 -10   6   7       13.02       14.23      6.40 o 
  -9   6   7       13.19        9.91      9.78 o 
  -8   6   7      223.46      224.61     17.21 o 
  -7   6   7      252.70      234.58     15.94 o 
  -6   6   7      179.18      157.99     13.08 o 
  -5   6   7      457.72      479.26     30.03 o 
  -4   6   7     1249.29     1259.57     44.19 o 
  -3   6   7      127.29      141.73      7.60 o 
  -2   6   7       40.98       36.92      3.67 o 
  -1   6   7      961.44      948.77     28.25 o 
   0   6   7       47.28       43.40      6.85 o 
   1   6   7      969.33      927.71     35.79 o 
   2   6   7       45.96       36.09      2.83 o 
   3   6   7      121.82      114.70     11.04 o 
   4   6   7     1247.18     1257.25     52.60 o 
   5   6   7      468.55      481.92     24.58 o 
   6   6   7      174.95      166.00     13.22 o 
   7   6   7      254.11      266.49     17.00 o 
   8   6   7      222.54      244.39     15.57 o 
   9   6   7       14.17       23.99      6.30 o 
  10   6   7       13.69       16.19      6.91 o 
  11   6   7       12.12       13.31      7.02 o 
  12   6   7        6.02        3.93      9.95 o 
 -11   7   7        0.98        1.25      6.97 o 
 -10   7   7        2.66       14.61      6.98 o 
  -9   7   7        7.73       -3.77      5.67 o 
  -8   7   7        5.74       20.71      5.69 o 
  -7   7   7       24.00       31.67      6.33 o 
  -6   7   7       27.94       27.19      5.24 o 
  -5   7   7      235.65      231.17     14.57 o 
  -4   7   7       51.48       52.54      4.51 o 
  -3   7   7        5.59       13.95      5.30 o 
  -2   7   7      189.00      175.39     11.68 o 
  -1   7   7       32.71       32.71      5.02 o 
   0   7   7       62.87       62.86      6.35 o 
   1   7   7       32.26       32.33      4.72 o 
   2   7   7      190.94      167.98      9.12 o 
   3   7   7        5.76        3.72      4.49 o 
   4   7   7       51.33       52.69      5.64 o 
   5   7   7      240.22      227.63     13.32 o 
   6   7   7       27.54       33.64      5.21 o 
   7   7   7       23.22       26.37      7.78 o 
   8   7   7        5.70        2.60      5.17 o 
   9   7   7        7.68        7.59      5.45 o 
  10   7   7        2.70        2.15      6.38 o 
  11   7   7        1.06       -5.45      6.44 o 
 -11   8   7        7.14       18.55      9.94 o 
 -10   8   7        0.51        2.31      5.54 o 
  -9   8   7       60.39       78.82     10.15 o 
  -8   8   7       21.02       20.44      6.09 o 
  -7   8   7       18.61        6.67      4.27 o 
  -6   8   7       67.37       95.83     14.48 o 
  -5   8   7      461.70      428.72     24.51 o 
  -4   8   7      167.54      131.42      7.98 o 
  -3   8   7      154.56      159.17     11.62 o 
  -2   8   7      243.68      263.15     16.22 o 
  -1   8   7      236.48      239.82     14.62 o 
   0   8   7       17.47       17.25      5.59 o 
   1   8   7      239.87      234.96     15.37 o 
   2   8   7      246.42      245.31     13.76 o 
   3   8   7      152.41      176.66     14.35 o 
   4   8   7      166.87      139.51     12.40 o 
   5   8   7      454.43      466.61     32.86 o 
   6   8   7       69.41       83.66      9.16 o 
   7   8   7       16.66        6.52      4.42 o 
   8   8   7       20.99       25.30      6.18 o 
   9   8   7       60.56       77.83     11.98 o 
  10   8   7        0.49        5.41      6.52 o 
  11   8   7        7.26        4.59      8.63 o 
 -10   9   7        5.96        7.43     10.28 o 
  -9   9   7        4.57        4.69      4.32 o 
  -8   9   7        0.75        2.31      4.55 o 
  -7   9   7       29.50       37.58      8.51 o 
  -6   9   7       20.72       26.00      5.72 o 
  -5   9   7       43.90       49.81      6.30 o 
  -4   9   7       39.45       37.87      5.84 o 
  -3   9   7       44.17       48.67      5.93 o 
  -2   9   7       30.95       22.20      6.55 o 
  -1   9   7       20.17       24.62      9.09 o 
   0   9   7        7.03        9.54      5.14 o 
   1   9   7       19.80       24.36      4.44 o 
   2   9   7       29.94       26.19      4.07 o 
   3   9   7       44.32       35.65      8.39 o 
   4   9   7       39.98       42.50      7.45 o 
   5   9   7       42.62       50.41      8.72 o 
   6   9   7       21.04       12.01      8.34 o 
   7   9   7       29.81       50.96      9.66 o 
   8   9   7        0.75        5.95      8.69 o 
   9   9   7        4.71        3.40      5.98 o 
  10   9   7        5.94        4.97      8.09 o 
 -10  10   7        0.71       -0.51     11.92 o 
  -9  10   7        8.78        4.99      4.95 o 
  -8  10   7       58.74       81.07     12.36 o 
  -7  10   7      106.02       88.87     15.36 o 
  -6  10   7       86.91       85.31     12.19 o 
  -5  10   7      107.71      130.91     14.18 o 
  -4  10   7      379.27      388.63     27.86 o 
  -3  10   7      263.73      303.70     19.24 o 
  -2  10   7      103.48      108.74     10.17 o 
  -1  10   7      318.19      300.29     18.96 o 
   0  10   7      204.64      205.80     18.97 o 
   1  10   7      313.53      279.91     17.59 o 
   2  10   7      101.07      111.10     11.80 o 
   3  10   7      262.57      284.32     23.41 o 
   4  10   7      382.40      401.71     30.62 o 
   5  10   7      107.56      117.86     15.65 o 
   6  10   7       83.19      110.86     14.57 o 
   7  10   7      107.30      110.92     15.64 o 
   8  10   7       59.66       59.35     10.79 o 
   9  10   7        8.31       -1.83      5.74 o 
  10  10   7        0.83        7.47      8.41 o 
  -9  11   7        4.24        0.56      7.27 o 
  -8  11   7        1.56        3.69      7.87 o 
  -7  11   7        2.46       29.10     22.64 o 
  -6  11   7       20.60       27.55      8.00 o 
  -5  11   7       33.48       28.21      8.69 o 
  -4  11   7        8.54       -1.24      4.27 o 
  -3  11   7        2.28        2.73      3.91 o 
  -2  11   7        6.45       14.09      4.68 o 
  -1  11   7       23.27       20.46      5.90 o 
   0  11   7       23.58       39.63      7.85 o 
   1  11   7       22.09       28.41      5.80 o 
   2  11   7        6.38        5.14      5.25 o 
   3  11   7        2.22        7.38      5.92 o 
   4  11   7        8.33       14.73      6.04 o 
   5  11   7       34.12       35.21      9.93 o 
   6  11   7       19.72       30.18     16.28 o 
   7  11   7        2.31       13.81      6.78 o 
   8  11   7        1.57       12.64      7.11 o 
   9  11   7        4.20        6.19      6.48 o 
  -9  12   7        1.58        2.80      8.61 o 
  -8  12   7       11.48       10.14      7.99 o 
  -7  12   7        4.99        6.20      6.19 o 
  -6  12   7       27.26       12.82      7.98 o 
  -5  12   7       38.68       44.15     13.13 o 
  -4  12   7       80.74       94.54     14.02 o 
  -3  12   7       33.65       48.74      7.29 o 
  -2  12   7       30.29       39.06      8.37 o 
  -1  12   7       50.85       57.62      8.35 o 
   0  12   7      452.17      398.60     36.65 o 
   1  12   7       50.35       41.66      7.06 o 
   2  12   7       29.12       41.19     11.90 o 
   3  12   7       33.17       47.41     10.98 o 
   4  12   7       82.52      114.06     18.54 o 
   5  12   7       39.42       46.74     10.39 o 
   6  12   7       27.58       36.47     15.12 o 
   7  12   7        4.81       -2.12      5.03 o 
   8  12   7       11.34        4.34      8.45 o 
   9  12   7        1.69        1.19      6.75 o 
  -8  13   7        2.66        2.80      6.14 o 
  -7  13   7       14.94        6.74      7.64 o 
  -6  13   7        2.84       -1.59      6.28 o 
  -5  13   7        6.72       -1.35      8.36 o 
  -4  13   7        5.81        2.40      5.24 o 
  -3  13   7       17.95       37.13      8.06 o 
  -2  13   7       11.56        8.04      5.10 o 
  -1  13   7       12.09       25.12      6.81 o 
   0  13   7        7.29       10.26      8.58 o 
   1  13   7       12.61       25.54      8.39 o 
   2  13   7       12.20       16.62     10.67 o 
   3  13   7       18.06       37.62      9.97 o 
   4  13   7        6.15        4.49      5.73 o 
   5  13   7        6.40        7.20      6.68 o 
   6  13   7        3.08        8.35      6.36 o 
   7  13   7       14.86       21.81      9.30 o 
   8  13   7        2.69       -4.40      6.38 o 
  -7  14   7        1.57        7.59      8.83 o 
  -6  14   7       23.59       22.70     10.66 o 
  -5  14   7        3.55       -6.51      6.70 o 
  -4  14   7        6.86        7.04      7.55 o 
  -3  14   7       14.25        2.89      5.56 o 
  -2  14   7       50.48       49.34      9.40 o 
  -1  14   7        8.82        4.53      4.51 o 
   0  14   7       15.52       35.17      8.91 o 
   1  14   7        8.88       12.59      6.65 o 
   2  14   7       50.74       59.93      9.65 o 
   3  14   7       15.29       16.34      6.24 o 
   4  14   7        6.31        4.23      7.31 o 
   5  14   7        3.27       -1.11      5.77 o 
   6  14   7       23.30       43.60     10.71 o 
   7  14   7        1.68        0.85      6.41 o 
  -5  15   7        3.34        3.96      6.44 o 
  -4  15   7       10.85        9.09      8.12 o 
  -3  15   7        5.72       16.04      9.63 o 
  -2  15   7        5.70       20.57     10.55 o 
  -1  15   7        0.44       -1.96      4.31 o 
   0  15   7       12.49       13.27      7.07 o 
   1  15   7        0.46        4.47      4.45 o 
   2  15   7        5.87       18.14      8.41 o 
   3  15   7        5.74       11.36      8.62 o 
   4  15   7       10.71       21.31      6.66 o 
   5  15   7        3.17        0.60      6.01 o 
  -4  16   7        1.32       21.74     21.88 o 
  -3  16   7       14.75       96.80     60.74 o 
  -2  16   7        0.72        5.57      5.86 o 
  -1  16   7        8.76        6.82      8.57 o 
   0  16   7       41.90       39.00     15.66 o 
   1  16   7        9.08       15.97      7.10 o 
   2  16   7        0.80        3.90      6.65 o 
   3  16   7       14.70       26.34     14.81 o 
   0   0   8     1233.72     1234.54     56.20 o 
   1   0   8       38.79       38.23      3.29 o 
   2   0   8     1594.43     1542.39     48.56 o 
   3   0   8       21.91       23.27      2.79 o 
   4   0   8     1987.57     2222.11     70.08 o 
   5   0   8       70.72       60.04      4.05 o 
   6   0   8       14.44       15.70      4.42 o 
   7   0   8       32.80       40.08      5.81 o 
   8   0   8      211.81      256.89     19.54 o 
   9   0   8        0.00        9.92      7.16 o 
  10   0   8        5.51        7.90      6.78 o 
  11   0   8        0.04       -2.48      6.11 o 
  12   0   8        4.41        7.64      6.40 o 
 -12   1   8        6.56        7.89      6.88 o 
 -11   1   8        8.05        4.75      6.92 o 
 -10   1   8       24.94       37.77      7.24 o 
  -9   1   8       18.05       24.94      6.38 o 
  -8   1   8      107.08      101.14     11.31 o 
  -7   1   8      112.02      100.43     11.97 o 
  -6   1   8       24.32       29.77      6.69 o 
  -5   1   8      421.13      367.20     20.18 o 
  -4   1   8      955.51     1021.18     29.19 o 
  -3   1   8      348.52      327.88     10.66 o 
  -2   1   8      479.46      486.82     15.19 o 
  -1   1   8      492.72      476.12     15.74 o 
   0   1   8      414.19      441.43     15.22 o 
   1   1   8      494.86      459.67     16.08 o 
   2   1   8      486.20      476.01     18.26 o 
   3   1   8      341.97      335.86     14.05 o 
   4   1   8      966.73     1005.10     36.98 o 
   5   1   8      412.64      399.03     15.07 o 
   6   1   8       22.06       37.17      5.09 o 
   7   1   8      115.14      114.18     10.07 o 
   8   1   8      107.85      102.72     10.14 o 
   9   1   8       18.57       25.03      7.60 o 
  10   1   8       23.75       30.88     14.29 o 
  11   1   8        7.80        7.23      6.82 o 
  12   1   8        6.96        2.49      6.49 o 
 -12   2   8        2.39        1.86      7.04 o 
 -11   2   8        1.15        9.21      5.63 o 
 -10   2   8       24.00       26.01     13.06 o 
  -9   2   8        0.28       -0.93      4.69 o 
  -8   2   8       92.67      101.73     11.52 o 
  -7   2   8       51.98       39.50      8.02 o 
  -6   2   8      169.90      173.37     14.10 o 
  -5   2   8      147.97      150.31     10.95 o 
  -4   2   8        4.58        6.60      2.14 o 
  -3   2   8      232.55      240.05      7.75 o 
  -2   2   8      229.58      233.69      8.30 o 
  -1   2   8      300.69      284.55      9.68 o 
   0   2   8        7.44        5.97      1.87 o 
   1   2   8      307.49      279.10     12.68 o 
   2   2   8      217.54      219.54     10.66 o 
   3   2   8      234.73      240.81     11.30 o 
   4   2   8        6.20       12.98      3.15 o 
   5   2   8      148.10      150.32      9.30 o 
   6   2   8      164.27      148.92      8.73 o 
   7   2   8       54.73       52.21      7.32 o 
   8   2   8       95.36      105.20     10.25 o 
   9   2   8        0.24        0.80      4.08 o 
  10   2   8       23.52       40.57     11.75 o 
  11   2   8        1.08       -1.85      5.74 o 
  12   2   8        2.44       -7.42      7.42 o 
 -12   3   8        3.70        0.53      7.10 o 
 -11   3   8       12.43        2.79      6.54 o 
 -10   3   8        2.07        3.52      6.42 o 
  -9   3   8       51.54       67.84     10.64 o 
  -8   3   8      211.21      207.50     18.51 o 
  -7   3   8      219.37      199.34     16.88 o 
  -6   3   8      188.72      195.62     14.20 o 
  -5   3   8       21.01       23.30      4.02 o 
  -4   3   8       85.09       81.82      4.96 o 
  -3   3   8      183.72      198.97      8.68 o 
  -2   3   8       56.77       49.07      4.04 o 
  -1   3   8       68.24       58.50      4.28 o 
   0   3   8      239.14      249.92     10.87 o 
   1   3   8       68.87       60.02      5.53 o 
   2   3   8       52.68       54.82      6.39 o 
   3   3   8      186.96      225.14     15.91 o 
   4   3   8       84.77       73.07      5.97 o 
   5   3   8       21.79       30.45      3.95 o 
   6   3   8      183.00      181.90     11.04 o 
   7   3   8      213.99      181.78     10.60 o 
   8   3   8      214.96      225.62     15.42 o 
   9   3   8       49.41       62.79     10.11 o 
  10   3   8        2.05        3.91      4.40 o 
  11   3   8       12.76       11.15      6.90 o 
  12   3   8        3.67        5.74      6.58 o 
 -12   4   8        1.10        2.53      6.89 o 
 -11   4   8        3.41        9.70      5.77 o 
 -10   4   8       10.49       23.23     12.78 o 
  -9   4   8       39.73       64.33     10.14 o 
  -8   4   8       72.27       62.84     10.19 o 
  -7   4   8       30.58       31.11      5.07 o 
  -6   4   8      291.21      285.84     16.38 o 
  -5   4   8      514.73      543.10     27.68 o 
  -4   4   8       72.82       81.86      5.44 o 
  -3   4   8      125.29      104.91      7.16 o 
  -2   4   8        0.77        3.47      2.79 o 
  -1   4   8      469.89      447.62     20.45 o 
   0   4   8      197.96      182.24      7.94 o 
   1   4   8      479.61      461.37     28.58 o 
   2   4   8        0.87        4.04      1.77 o 
   3   4   8      132.28      115.14      8.02 o 
   4   4   8       73.07       65.78      7.92 o 
   5   4   8      507.19      483.31     23.26 o 
   6   4   8      292.03      293.41     16.75 o 
   7   4   8       28.84       34.85      8.54 o 
   8   4   8       72.00       78.66     11.35 o 
   9   4   8       40.02       46.19      9.45 o 
  10   4   8       10.60        9.92      6.61 o 
  11   4   8        3.61        4.34      5.82 o 
  12   4   8        1.08        0.33      5.99 o 
 -11   5   8        1.72        7.11      6.86 o 
 -10   5   8       32.36       30.58      8.50 o 
  -9   5   8       16.32       10.99      6.98 o 
  -8   5   8       10.37       15.86      5.42 o 
  -7   5   8       30.56       25.52      6.01 o 
  -6   5   8      321.87      294.38     17.52 o 
  -5   5   8      321.63      324.58     18.04 o 
  -4   5   8      103.69      109.54      7.32 o 
  -3   5   8       46.52       50.56      4.79 o 
  -2   5   8      107.34      100.42      5.85 o 
  -1   5   8       81.31       84.06      4.65 o 
   0   5   8       45.87       42.46      3.27 o 
   1   5   8       83.50       78.79      4.99 o 
   2   5   8      104.19       91.25      4.87 o 
   3   5   8       46.37       50.98      5.16 o 
   4   5   8      105.23      104.56      8.13 o 
   5   5   8      318.03      322.55     20.12 o 
   6   5   8      320.07      292.61     17.12 o 
   7   5   8       30.20       24.60      4.62 o 
   8   5   8        9.45        7.60      4.32 o 
   9   5   8       16.61       26.39      8.47 o 
  10   5   8       32.06       51.12      8.95 o 
  11   5   8        1.58       -0.14      6.72 o 
 -11   6   8        3.82       26.18     10.42 o 
 -10   6   8        0.23       20.67      9.04 o 
  -9   6   8        0.70        9.30      4.95 o 
  -8   6   8       24.50       32.72      6.72 o 
  -7   6   8       30.06       32.18      6.20 o 
  -6   6   8      273.62      262.35     17.19 o 
  -5   6   8       60.37       53.24      8.46 o 
  -4   6   8      589.45      524.25     20.86 o 
  -3   6   8      240.22      229.56     11.06 o 
  -2   6   8       23.45       25.02      3.11 o 
  -1   6   8      110.93       98.30      5.36 o 
   0   6   8       36.21       31.27      5.34 o 
   1   6   8      104.15       95.91      6.73 o 
   2   6   8       21.51       15.51      4.19 o 
   3   6   8      237.08      247.01     13.24 o 
   4   6   8      592.76      528.02     25.71 o 
   5   6   8       63.83       70.52      7.01 o 
   6   6   8      268.36      245.15     18.22 o 
   7   6   8       29.34       25.06      5.00 o 
   8   6   8       25.73       23.84      5.86 o 
   9   6   8        0.61        5.46      5.88 o 
  10   6   8        0.19       -3.22      5.30 o 
  11   6   8        3.68        0.91      6.91 o 
 -11   7   8        0.17       10.37      9.11 o 
 -10   7   8       13.35       10.22      6.46 o 
  -9   7   8        5.87        4.17      6.22 o 
  -8   7   8        8.11       15.90      5.81 o 
  -7   7   8       27.97       35.77      5.85 o 
  -6   7   8      271.77      230.30     26.20 o 
  -5   7   8       32.94       51.46      9.96 o 
  -4   7   8        6.96        5.35      3.07 o 
  -3   7   8       42.92       38.74      4.34 o 
  -2   7   8      156.16      185.00     12.60 o 
  -1   7   8       89.11       77.70      7.59 o 
   0   7   8        1.01        3.18      4.43 o 
   1   7   8       84.86       87.97     10.24 o 
   2   7   8      155.19      159.06     12.98 o 
   3   7   8       42.27       51.29      8.85 o 
   4   7   8        6.65       12.08      4.85 o 
   5   7   8       34.62       41.24      6.08 o 
   6   7   8      270.38      255.67     16.36 o 
   7   7   8       28.88       15.45      9.49 o 
   8   7   8        9.00       14.72      7.37 o 
   9   7   8        5.60        5.11      5.21 o 
  10   7   8       12.79       13.90      7.66 o 
  11   7   8        0.22        0.18      9.80 o 
 -10   8   8       19.44       12.42      8.74 o 
  -9   8   8        3.52       -0.13      5.14 o 
  -8   8   8       10.76       12.38      6.85 o 
  -7   8   8       21.88       16.94      6.35 o 
  -6   8   8       82.21       82.76      9.00 o 
  -5   8   8       80.77       84.00      7.79 o 
  -4   8   8       75.75       77.55      7.86 o 
  -3   8   8        1.37        8.30      4.10 o 
  -2   8   8      284.07      312.46     17.69 o 
  -1   8   8       33.52       38.98      6.13 o 
   0   8   8      356.44      404.21     21.49 o 
   1   8   8       32.40       35.95      4.89 o 
   2   8   8      282.35      287.02     20.77 o 
   3   8   8        1.25        5.32      7.14 o 
   4   8   8       75.63       64.88      8.95 o 
   5   8   8       80.19       85.58     10.02 o 
   6   8   8       85.00       72.45     10.63 o 
   7   8   8       21.82       26.72      7.49 o 
   8   8   8        9.83        7.93      6.11 o 
   9   8   8        3.47        5.07      6.55 o 
  10   8   8       19.30       29.34     10.51 o 
 -10   9   8        3.33        4.53      7.11 o 
  -9   9   8        5.51        6.26      5.15 o 
  -8   9   8       40.62       71.51     23.62 o 
  -7   9   8        9.41        2.90      6.45 o 
  -6   9   8       27.11       35.07     10.17 o 
  -5   9   8       10.10       14.84      6.31 o 
  -4   9   8       13.18       13.52      4.57 o 
  -3   9   8       30.83       39.81      6.35 o 
  -2   9   8       60.30       59.91      7.15 o 
  -1   9   8       58.09       61.26      8.11 o 
   0   9   8        7.41       13.29      6.87 o 
   1   9   8       59.95       57.22      6.44 o 
   2   9   8       59.23       48.10     10.01 o 
   3   9   8       29.65       40.30      7.49 o 
   4   9   8       13.44       27.79      8.54 o 
   5   9   8       10.22       12.27      5.07 o 
   6   9   8       28.48       35.04      9.61 o 
   7   9   8        8.57       14.59      8.10 o 
   8   9   8       39.46       53.56     11.70 o 
   9   9   8        5.64        3.06      8.61 o 
  10   9   8        3.43        4.60      8.44 o 
  -9  10   8        6.52       14.75      6.75 o 
  -8  10   8        6.29        6.10      5.65 o 
  -7  10   8       31.43       24.23      8.01 o 
  -6  10   8        8.43       10.75      6.89 o 
  -5  10   8       46.99       63.79     12.09 o 
  -4  10   8       21.90       35.70      7.99 o 
  -3  10   8      161.03      161.91     13.61 o 
  -2  10   8      136.99      135.12     12.98 o 
  -1  10   8      180.64      194.13     15.54 o 
   0  10   8        7.51        8.42      7.91 o 
   1  10   8      180.19      179.17     13.99 o 
   2  10   8      140.25      147.77     17.49 o 
   3  10   8      160.53      146.34     14.94 o 
   4  10   8       20.72       23.13      7.45 o 
   5  10   8       50.00       55.32     10.61 o 
   6  10   8        8.67       19.53      6.88 o 
   7  10   8       31.55       28.37      9.36 o 
   8  10   8        6.04        2.28      6.02 o 
   9  10   8        6.67        3.75      9.32 o 
  -9  11   8       12.33       14.13      7.24 o 
  -8  11   8        1.10        3.06      6.40 o 
  -7  11   8        8.72        1.32      7.66 o 
  -6  11   8       10.55        3.51      6.84 o 
  -5  11   8       32.37       23.26      8.01 o 
  -4  11   8       15.91       26.75      6.59 o 
  -3  11   8       15.68       16.57      5.17 o 
  -2  11   8       68.74       66.89      7.96 o 
  -1  11   8       30.44       44.83     11.09 o 
   0  11   8        2.20        8.30      4.87 o 
   1  11   8       30.11       57.86     12.78 o 
   2  11   8       70.80       68.50     10.35 o 
   3  11   8       15.57        9.09      6.81 o 
   4  11   8       15.19       38.84      8.63 o 
   5  11   8       31.96       26.08      8.91 o 
   6  11   8       10.12        4.49      5.71 o 
   7  11   8        9.04       24.14      9.97 o 
   8  11   8        0.96        2.13      6.75 o 
   9  11   8       12.53       13.78     14.44 o 
  -8  12   8        0.59        6.77      7.68 o 
  -7  12   8       23.38        8.00      9.56 o 
  -6  12   8        6.41       15.76      6.53 o 
  -5  12   8       62.06       82.98     13.47 o 
  -4  12   8        0.67        5.05      6.51 o 
  -3  12   8       73.57       85.07     10.70 o 
  -2  12   8       38.49       35.43      6.78 o 
  -1  12   8       76.58       98.30     10.77 o 
   0  12   8       26.44       35.38      9.50 o 
   1  12   8       79.54       99.83     14.51 o 
   2  12   8       39.71       36.74      7.54 o 
   3  12   8       73.69       99.79     15.05 o 
   4  12   8        0.58       -0.62      5.59 o 
   5  12   8       60.89       49.58     13.14 o 
   6  12   8        6.51       -3.68      9.21 o 
   7  12   8       23.26       36.17      9.98 o 
   8  12   8        0.58        2.99      5.63 o 
  -7  13   8        2.87        5.98     11.90 o 
  -6  13   8        1.95       -0.29      7.16 o 
  -5  13   8        1.95        1.67      6.60 o 
  -4  13   8       15.42       10.79      7.52 o 
  -3  13   8       23.93       18.98      7.66 o 
  -2  13   8       22.25       37.31      7.83 o 
  -1  13   8       21.31       17.04      5.93 o 
   0  13   8       17.41       13.70      6.36 o 
   1  13   8       21.66       16.89      6.62 o 
   2  13   8       21.46       10.76      8.83 o 
   3  13   8       24.04       50.50      9.05 o 
   4  13   8       15.19       23.96      8.96 o 
   5  13   8        2.14       -5.93      5.93 o 
   6  13   8        2.10        6.77      7.05 o 
   7  13   8        2.81        7.74      7.69 o 
  -6  14   8       14.42        9.58      8.73 o 
  -5  14   8        2.06       16.64     10.15 o 
  -4  14   8        5.53        2.36      5.90 o 
  -3  14   8        4.35        5.62      4.64 o 
  -2  14   8       69.90       67.88     10.22 o 
  -1  14   8       10.82        8.65      5.39 o 
   0  14   8       17.60       12.63      7.51 o 
   1  14   8       10.25       10.61      5.74 o 
   2  14   8       70.60       75.37     12.12 o 
   3  14   8        4.38       -5.68      6.75 o 
   4  14   8        5.39       -0.10      5.12 o 
   5  14   8        2.05       -1.66      5.53 o 
   6  14   8       14.65       36.71     11.27 o 
  -5  15   8        2.58        1.33     11.37 o 
  -4  15   8        3.59        5.33     10.31 o 
  -3  15   8        0.18       -7.36      7.36 o 
  -2  15   8        4.31        9.32      5.71 o 
  -1  15   8        2.22        2.59      5.19 o 
   0  15   8        0.00        4.80      6.78 o 
   1  15   8        1.98        5.79      5.42 o 
   2  15   8        4.50        5.41      6.62 o 
   3  15   8        0.16        1.95      6.65 o 
   4  15   8        3.65       19.73     13.42 o 
   5  15   8        2.72       15.28     12.07 o 
  -2  16   8       20.39       30.73     11.39 o 
  -1  16   8        0.84        7.71      7.04 o 
   0  16   8        1.65        2.57      5.49 o 
   1  16   8        0.95        5.81      7.69 o 
   2  16   8       19.61        8.98     10.01 o 
   1   0   9        0.16        2.57      2.21 o 
   2   0   9       12.59       16.54      4.07 o 
   3   0   9       78.74       98.20      6.10 o 
   4   0   9      204.83      210.58      9.46 o 
   5   0   9       29.48       40.16      5.38 o 
   6   0   9       28.62       28.95      4.91 o 
   7   0   9        0.12        0.61      4.37 o 
   8   0   9        9.50        0.67      6.03 o 
   9   0   9        0.00        9.51      7.63 o 
  10   0   9       15.76       16.68      8.22 o 
  11   0   9        2.98       -0.91      5.75 o 
  12   0   9        5.42       -6.26      7.25 o 
 -12   1   9        0.45        2.11      7.43 o 
 -11   1   9        8.10       -1.80      4.72 o 
 -10   1   9       20.17       23.03      9.79 o 
  -9   1   9       51.78       67.05     10.31 o 
  -8   1   9       25.25       28.24      7.21 o 
  -7   1   9       72.81       81.15     10.05 o 
  -6   1   9      490.48      539.42     32.06 o 
  -5   1   9       41.97       63.67      5.40 o 
  -4   1   9       10.35        9.64      2.45 o 
  -3   1   9      433.96      536.28     17.90 o 
  -2   1   9      421.30      414.19     14.95 o 
  -1   1   9      284.80      276.67     10.79 o 
   0   1   9      590.59      604.58     22.13 o 
   1   1   9      291.17      252.36     11.00 o 
   2   1   9      399.60      368.19     16.18 o 
   3   1   9      431.82      519.62     22.13 o 
   4   1   9        9.58        4.04      2.71 o 
   5   1   9       39.55       51.09      4.30 o 
   6   1   9      495.94      560.34     28.57 o 
   7   1   9       74.30       90.07      8.35 o 
   8   1   9       26.04       43.84      7.59 o 
   9   1   9       52.41       83.03     17.58 o 
  10   1   9       20.80       25.97     16.19 o 
  11   1   9        7.75        7.82      5.57 o 
  12   1   9        0.51        2.78      8.01 o 
 -12   2   9        0.29        2.62      6.58 o 
 -11   2   9        8.98       -0.59      7.04 o 
 -10   2   9        5.35        4.89      6.54 o 
  -9   2   9        1.66        0.81      5.93 o 
  -8   2   9       43.15       36.78      7.72 o 
  -7   2   9        0.68        7.73      4.87 o 
  -6   2   9       17.80       12.03      6.80 o 
  -5   2   9       41.39       35.90      5.57 o 
  -4   2   9       51.02       60.06      4.70 o 
  -3   2   9        0.62        2.44      1.64 o 
  -2   2   9       22.27       25.56      2.91 o 
  -1   2   9       33.55       29.74      3.06 o 
   0   2   9        0.01        4.72      2.41 o 
   1   2   9       35.13       37.15      5.59 o 
   2   2   9       21.79       25.01      4.35 o 
   3   2   9        0.84        4.81      2.79 o 
   4   2   9       49.49       58.01      5.76 o 
   5   2   9       40.27       38.30      4.70 o 
   6   2   9       18.94       32.41      6.83 o 
   7   2   9        0.69        5.55      5.74 o 
   8   2   9       43.38       36.60      5.89 o 
   9   2   9        1.40        3.86      5.20 o 
  10   2   9        5.02        1.07      7.12 o 
  11   2   9        9.03        9.74      6.33 o 
  12   2   9        0.25       -6.09      6.09 o 
 -11   3   9        2.37        1.92      5.35 o 
 -10   3   9        1.76        5.95      5.94 o 
  -9   3   9       14.38       43.61      7.80 o 
  -8   3   9       17.63       21.56      8.87 o 
  -7   3   9       46.97       54.71      8.38 o 
  -6   3   9      134.67      150.43     11.41 o 
  -5   3   9      595.66      577.27     30.74 o 
  -4   3   9      414.17      446.84     18.78 o 
  -3   3   9     1132.20     1070.60     37.29 o 
  -2   3   9        5.40       -0.92      2.34 o 
  -1   3   9       90.77       92.45      8.57 o 
   0   3   9     1089.29      994.97    105.47 o 
   1   3   9       82.84       76.90      7.10 o 
   2   3   9        4.52        6.34      2.27 o 
   3   3   9     1128.28      987.72     77.63 o 
   4   3   9      408.86      493.45     22.78 o 
   5   3   9      601.24      617.07     29.78 o 
   6   3   9      137.95      155.31     10.23 o 
   7   3   9       45.40       47.15      7.34 o 
   8   3   9       18.22       22.06      4.89 o 
   9   3   9       15.42       20.70      7.11 o 
  10   3   9        1.82        7.52      5.41 o 
  11   3   9        2.38       -1.93      5.11 o 
 -11   4   9        1.59        3.12      6.76 o 
 -10   4   9        0.42        4.64      5.34 o 
  -9   4   9       32.17       27.69      9.11 o 
  -8   4   9       10.11       17.95      6.35 o 
  -7   4   9       39.19       42.01      9.21 o 
  -6   4   9       59.67       79.24      8.20 o 
  -5   4   9        1.20       13.56      4.17 o 
  -4   4   9       35.38       26.59      4.46 o 
  -3   4   9       32.32       38.38      4.81 o 
  -2   4   9       60.17       56.12      4.76 o 
  -1   4   9       46.92       43.21      4.12 o 
   0   4   9       72.79       59.54      5.99 o 
   1   4   9       47.56       51.38      4.09 o 
   2   4   9       61.99       58.69      6.40 o 
   3   4   9       32.92       46.71      5.78 o 
   4   4   9       36.68       37.46      5.74 o 
   5   4   9        1.46        1.22      3.63 o 
   6   4   9       60.55       72.78      7.69 o 
   7   4   9       39.37       36.32      7.23 o 
   8   4   9        9.97       12.76      5.60 o 
   9   4   9       32.44       34.77      8.44 o 
  10   4   9        0.42       -0.62      6.14 o 
  11   4   9        1.54       -1.25      5.84 o 
 -11   5   9       15.22       17.13      8.14 o 
 -10   5   9       20.85       23.15      8.30 o 
  -9   5   9        4.57        5.15      5.53 o 
  -8   5   9       71.77       78.16     12.04 o 
  -7   5   9       19.25       29.05      6.17 o 
  -6   5   9       11.90        9.10      5.54 o 
  -5   5   9       18.83       19.66      5.24 o 
  -4   5   9      428.27      377.95     19.05 o 
  -3   5   9      199.07      245.42     12.06 o 
  -2   5   9      194.32      178.81      9.32 o 
  -1   5   9      330.61      362.46     14.97 o 
   0   5   9      155.82      179.41      8.15 o 
   1   5   9      334.18      368.21     19.54 o 
   2   5   9      188.46      159.35      7.66 o 
   3   5   9      199.78      237.20     13.43 o 
   4   5   9      427.05      378.34     20.91 o 
   5   5   9       15.81       14.58      7.45 o 
   6   5   9       11.98       23.83      4.50 o 
   7   5   9       18.33       21.95      5.48 o 
   8   5   9       69.71       69.00      8.66 o 
   9   5   9        4.14        5.00      4.45 o 
  10   5   9       21.38       33.79      8.22 o 
  11   5   9       15.12       19.75     12.18 o 
 -11   6   9        0.09       13.68      6.94 o 
 -10   6   9        1.16        0.52      5.32 o 
  -9   6   9        0.66       -0.92      4.75 o 
  -8   6   9        8.95        7.91      4.91 o 
  -7   6   9       25.57       19.04      6.54 o 
  -6   6   9        8.45       12.99      9.26 o 
  -5   6   9       45.38       42.84      8.08 o 
  -4   6   9       18.15       32.08      6.01 o 
  -3   6   9       72.12       59.35      5.49 o 
  -2   6   9       29.00       28.22      3.65 o 
  -1   6   9      100.83       71.20      4.98 o 
   0   6   9        0.50        4.02      3.52 o 
   1   6   9       99.68       95.22      7.82 o 
   2   6   9       29.36       25.92      4.42 o 
   3   6   9       72.35       58.94      5.87 o 
   4   6   9       17.91       22.26      5.20 o 
   5   6   9       45.72       33.93      5.44 o 
   6   6   9        9.11        7.70      3.94 o 
   7   6   9       24.89       24.53      5.25 o 
   8   6   9        9.07        7.84      4.55 o 
   9   6   9        0.74       -2.76      4.23 o 
  10   6   9        1.04        0.65      4.96 o 
  11   6   9        0.08        9.49     10.60 o 
 -10   7   9        6.39        8.70      7.19 o 
  -9   7   9        0.11        0.58      5.56 o 
  -8   7   9       70.31       55.46     14.06 o 
  -7   7   9      114.45       95.40     10.14 o 
  -6   7   9       26.01       24.67      9.26 o 
  -5   7   9       91.60       90.81      9.30 o 
  -4   7   9      153.75      155.36      9.96 o 
  -3   7   9      102.85       84.29      6.30 o 
  -2   7   9      596.99      636.38     31.73 o 
  -1   7   9       34.01       44.91      6.05 o 
   0   7   9      769.93      865.42     40.90 o 
   1   7   9       33.40       41.09      5.55 o 
   2   7   9      604.11      614.28     37.42 o 
   3   7   9      105.64       76.43      9.69 o 
   4   7   9      153.37      156.94     13.69 o 
   5   7   9       90.76       83.25     10.34 o 
   6   7   9       26.32       20.75      4.86 o 
   7   7   9      114.77      105.34      9.70 o 
   8   7   9       70.69       77.44     10.05 o 
   9   7   9        0.17       10.20      5.55 o 
  10   7   9        6.50       -1.69      6.87 o 
 -10   8   9        4.92       11.54      8.24 o 
  -9   8   9        0.01        9.35      7.48 o 
  -8   8   9        0.65       -3.87      5.23 o 
  -7   8   9        1.81        1.35      3.87 o 
  -6   8   9      129.39      126.12     11.57 o 
  -5   8   9        4.30        2.60      5.77 o 
  -4   8   9       22.14       22.58      7.34 o 
  -3   8   9       20.16       15.32      5.41 o 
  -2   8   9        3.64        8.68      6.11 o 
  -1   8   9       15.47        9.09      4.45 o 
   0   8   9        0.36        1.39      3.60 o 
   1   8   9       16.00       15.44      5.99 o 
   2   8   9        3.33        0.67      5.04 o 
   3   8   9       20.16       17.15      5.55 o 
   4   8   9       22.68       35.95      6.31 o 
   5   8   9        4.00       13.63      5.67 o 
   6   8   9      128.66      108.75     12.51 o 
   7   8   9        1.72        1.76      5.11 o 
   8   8   9        0.53       -0.03      4.80 o 
   9   8   9        0.01       -2.61      6.99 o 
  10   8   9        5.01       15.56      9.26 o 
 -10   9   9        3.72        9.49     11.18 o 
  -9   9   9        1.02       11.47     14.02 o 
  -8   9   9       25.36       29.01      8.75 o 
  -7   9   9       22.25       22.10      9.57 o 
  -6   9   9       77.94       67.40     11.11 o 
  -5   9   9       10.49        9.67      5.57 o 
  -4   9   9      142.19      135.06     11.73 o 
  -3   9   9       10.78        2.44      4.01 o 
  -2   9   9      132.59      140.94     12.19 o 
  -1   9   9      113.51      134.79     10.88 o 
   0   9   9      124.78      144.36     11.68 o 
   1   9   9      115.85      114.29     10.98 o 
   2   9   9      134.15      142.62     13.35 o 
   3   9   9       10.88       15.69      5.52 o 
   4   9   9      144.84      152.57     17.07 o 
   5   9   9       10.04       -1.05      5.31 o 
   6   9   9       76.50       67.32     10.79 o 
   7   9   9       23.23       39.58     10.47 o 
   8   9   9       25.41       42.03     10.30 o 
   9   9   9        0.88        2.41      8.41 o 
  10   9   9        3.64       10.09      9.89 o 
  -9  10   9        3.94        4.40      6.12 o 
  -8  10   9        0.17        3.32      6.95 o 
  -7  10   9        6.65       10.19      7.81 o 
  -6  10   9       17.29       17.98      7.03 o 
  -5  10   9       18.82       21.84      8.30 o 
  -4  10   9        5.04        2.40      6.47 o 
  -3  10   9       10.66       13.79      6.72 o 
  -2  10   9       65.70       71.63      9.20 o 
  -1  10   9        6.15       11.21      4.82 o 
   0  10   9        0.52        3.95      3.50 o 
   1  10   9        6.26       13.72      6.12 o 
   2  10   9       66.59       60.46      9.57 o 
   3  10   9       10.72       13.31      9.65 o 
   4  10   9        4.66       29.05      9.21 o 
   5  10   9       19.40       23.91      7.33 o 
   6  10   9       16.89       22.09      6.77 o 
   7  10   9        6.58        6.34      6.12 o 
   8  10   9        0.22       -6.23      6.23 o 
   9  10   9        4.12       -5.54      5.90 o 
  -8  11   9        2.47       13.96      6.67 o 
  -7  11   9        6.43        8.16      8.61 o 
  -6  11   9        2.51        4.76      7.65 o 
  -5  11   9      123.10      127.30     16.64 o 
  -4  11   9        6.21       -3.38      5.92 o 
  -3  11   9      116.47      106.30     11.28 o 
  -2  11   9       17.24       27.80      6.91 o 
  -1  11   9      180.93      181.26     14.39 o 
   0  11   9       19.33       22.48      6.95 o 
   1  11   9      177.34      171.93     19.55 o 
   2  11   9       16.57       19.58      7.04 o 
   3  11   9      117.39      119.40     16.13 o 
   4  11   9        5.98        9.88      5.58 o 
   5  11   9      122.37      134.47     16.88 o 
   6  11   9        2.50        4.69      5.53 o 
   7  11   9        6.76       10.44      7.08 o 
   8  11   9        2.48       -3.47      6.78 o 
  -8  12   9        3.09       15.67      9.38 o 
  -7  12   9        1.82        3.14      6.41 o 
  -6  12   9        0.32        0.64      5.56 o 
  -5  12   9        1.20       -0.16      5.32 o 
  -4  12   9        9.17       13.80      8.25 o 
  -3  12   9       22.90       28.49      7.72 o 
  -2  12   9       15.73       27.99      9.24 o 
  -1  12   9       23.40       33.72      6.54 o 
   0  12   9        7.13        8.09      6.78 o 
   1  12   9       23.73       21.65     11.37 o 
   2  12   9       15.22       47.44      9.24 o 
   3  12   9       22.54       37.64     10.82 o 
   4  12   9        9.46       14.19      7.63 o 
   5  12   9        1.13        1.68      5.38 o 
   6  12   9        0.30       -4.20      6.73 o 
   7  12   9        1.83       -0.93      6.13 o 
   8  12   9        3.12       14.82     12.36 o 
  -7  13   9        4.28        3.05      7.71 o 
  -6  13   9        5.59       20.16     11.01 o 
  -5  13   9        2.40       22.15     12.27 o 
  -4  13   9        1.46        7.88      9.10 o 
  -3  13   9       33.33       36.59      8.25 o 
  -2  13   9        9.59       19.04      7.37 o 
  -1  13   9        2.97        4.95      5.52 o 
   0  13   9        1.27       -4.79      5.25 o 
   1  13   9        2.55        1.27      5.05 o 
   2  13   9        9.21       17.47      6.90 o 
   3  13   9       33.07       37.78     12.52 o 
   4  13   9        1.78       -5.97      6.42 o 
   5  13   9        2.77       15.78      7.34 o 
   6  13   9        5.20       11.89     10.27 o 
   7  13   9        4.21        3.98      6.55 o 
  -5  14   9        4.56       12.64      9.39 o 
  -4  14   9        1.59        2.60      6.73 o 
  -3  14   9        6.24        9.96      7.66 o 
  -2  14   9        9.87       17.84      6.66 o 
  -1  14   9        6.37        3.93      4.84 o 
   0  14   9        0.84        0.76      5.79 o 
   1  14   9        6.00        3.32      5.70 o 
   2  14   9        9.68       19.48      8.20 o 
   3  14   9        6.02        7.15      7.33 o 
   4  14   9        1.56        7.29      7.03 o 
   5  14   9        4.61       12.77      7.76 o 
  -4  15   9       14.75        7.48     16.91 o 
  -3  15   9        0.24        6.19      6.82 o 
  -2  15   9        9.25       -5.02      7.04 o 
  -1  15   9       22.81       13.59      7.39 o 
   0  15   9       24.32       11.44      7.71 o 
   1  15   9       22.91        7.35      6.14 o 
   2  15   9        9.02        3.61      5.35 o 
   3  15   9        0.22       -3.10      5.24 o 
   4  15   9       14.69       24.58     14.04 o 
   0   0  10       87.04       94.79      9.40 o 
   1   0  10        8.26        6.39      2.75 o 
   2   0  10       48.30       44.40      4.29 o 
   3   0  10      354.55      406.80     17.36 o 
   4   0  10      520.68      457.29     18.88 o 
   5   0  10        7.35       16.55      5.57 o 
   6   0  10       88.07       89.96     11.36 o 
   7   0  10        3.70        5.89      5.48 o 
   8   0  10       25.00       29.65      9.62 o 
   9   0  10        3.53        0.77      4.84 o 
  10   0  10       51.94       53.71     14.05 o 
  11   0  10        4.82        6.70      8.22 o 
 -11   1  10       10.82       11.74      8.80 o 
 -10   1  10        5.84        4.69      6.40 o 
  -9   1  10        1.72       -0.31      5.31 o 
  -8   1  10        9.25        0.38      8.43 o 
  -7   1  10       28.40       33.29      7.68 o 
  -6   1  10        0.38        9.71      5.15 o 
  -5   1  10      134.36      164.72     15.13 o 
  -4   1  10      114.68      109.06      5.98 o 
  -3   1  10      425.96      464.53     17.72 o 
  -2   1  10       26.14       26.24      3.54 o 
  -1   1  10       72.64       76.66      5.39 o 
   0   1  10        3.03        6.37      2.99 o 
   1   1  10       75.53       74.60      6.05 o 
   2   1  10       27.00       27.21      4.49 o 
   3   1  10      434.98      458.37     22.19 o 
   4   1  10      114.35      110.92      7.60 o 
   5   1  10      134.24      139.61      9.06 o 
   6   1  10        0.31        0.80      3.23 o 
   7   1  10       27.13       34.25      5.64 o 
   8   1  10        9.60        0.56      5.64 o 
   9   1  10        1.50       -0.79      4.45 o 
  10   1  10        5.71       15.65      8.11 o 
  11   1  10       11.05       15.36      8.13 o 
 -11   2  10       15.62       25.19     10.66 o 
 -10   2  10        1.23       10.62      7.79 o 
  -9   2  10       20.61       16.35      8.33 o 
  -8   2  10       23.71       23.06      7.00 o 
  -7   2  10       64.09       83.54     13.81 o 
  -6   2  10      147.53      143.39     13.76 o 
  -5   2  10       91.68       82.63      7.31 o 
  -4   2  10       24.79       20.94      4.87 o 
  -3   2  10      147.74      131.29      7.46 o 
  -2   2  10      378.54      432.02     16.38 o 
  -1   2  10       87.13       84.47      6.16 o 
   0   2  10      554.92      601.27     24.32 o 
   1   2  10       89.03       94.85      7.26 o 
   2   2  10      379.85      433.67     20.76 o 
   3   2  10      152.20      138.60      9.35 o 
   4   2  10       25.46       24.73      4.14 o 
   5   2  10       91.55       69.21      7.33 o 
   6   2  10      147.47      128.77      8.59 o 
   7   2  10       63.19       74.60      8.26 o 
   8   2  10       23.03       33.30      8.06 o 
   9   2  10       20.18       30.96      9.03 o 
  10   2  10        1.03        5.60      7.32 o 
  11   2  10       16.06       19.62     10.07 o 
 -11   3  10        3.09       -3.24      6.54 o 
 -10   3  10        0.90        0.07      5.27 o 
  -9   3  10       11.50       17.80      8.56 o 
  -8   3  10       34.57       49.98     10.50 o 
  -7   3  10       28.52       35.93      9.13 o 
  -6   3  10       45.73       54.21      7.86 o 
  -5   3  10        0.04        5.56      4.62 o 
  -4   3  10      147.01      140.96      8.22 o 
  -3   3  10       17.98       21.72      3.22 o 
  -2   3  10      324.21      328.85     14.71 o 
  -1   3  10      345.14      377.18     19.40 o 
   0   3  10      298.40      297.82     18.28 o 
   1   3  10      345.31      386.16     18.11 o 
   2   3  10      323.62      345.58     15.88 o 
   3   3  10       17.02       15.68      3.70 o 
   4   3  10      148.06      157.15     10.83 o 
   5   3  10        0.01        1.82      3.94 o 
   6   3  10       45.40       53.01      6.85 o 
   7   3  10       29.19       33.64      6.73 o 
   8   3  10       33.52       31.03      7.26 o 
   9   3  10       11.56       16.61      7.87 o 
  10   3  10        1.02       -0.39      5.26 o 
  11   3  10        3.00       -3.51      5.59 o 
 -11   4  10        0.30        1.68      6.16 o 
 -10   4  10       12.74       22.71      9.77 o 
  -9   4  10        3.14       -3.83      4.18 o 
  -8   4  10       29.35       26.29      7.68 o 
  -7   4  10      101.80       78.81     14.61 o 
  -6   4  10       26.92       26.38      6.68 o 
  -5   4  10       79.97       82.23      9.67 o 
  -4   4  10        6.38        9.97      3.45 o 
  -3   4  10       75.00       82.09      6.97 o 
  -2   4  10       23.23       15.80      3.20 o 
  -1   4  10      820.60      923.99     35.89 o 
   0   4  10        0.02        0.50      2.81 o 
   1   4  10      816.21      906.43     34.10 o 
   2   4  10       22.66       18.57      3.63 o 
   3   4  10       77.96       88.82      8.72 o 
   4   4  10        6.08       27.99      5.26 o 
   5   4  10       81.12       87.64      8.22 o 
   6   4  10       26.47       34.29      5.63 o 
   7   4  10      103.16       80.17      9.34 o 
   8   4  10       29.30       25.19      6.36 o 
   9   4  10        2.89        7.67      5.19 o 
  10   4  10       13.29       21.41      9.11 o 
  11   4  10        0.24        1.16      6.04 o 
 -11   5  10        0.51        3.22      6.60 o 
 -10   5  10        3.67        9.09      6.83 o 
  -9   5  10        1.96        2.88      9.60 o 
  -8   5  10       26.89       43.79      9.00 o 
  -7   5  10       37.97       35.88      6.09 o 
  -6   5  10       15.53       22.30      5.02 o 
  -5   5  10        2.09        5.17      3.31 o 
  -4   5  10       14.53       15.36      6.23 o 
  -3   5  10       53.45       47.36      5.81 o 
  -2   5  10       99.53       95.62      7.08 o 
  -1   5  10      310.67      299.66     14.39 o 
   0   5  10      155.71      187.06      9.59 o 
   1   5  10      310.13      306.87     13.29 o 
   2   5  10      101.37      111.49     17.06 o 
   3   5  10       54.80       41.48      6.06 o 
   4   5  10       15.39       12.61      4.29 o 
   5   5  10        2.05       -3.01      3.06 o 
   6   5  10       16.71       11.67      4.79 o 
   7   5  10       38.22       38.21      6.08 o 
   8   5  10       27.84       17.54      7.63 o 
   9   5  10        1.83        4.88      5.01 o 
  10   5  10        3.48        5.58      7.17 o 
  11   5  10        0.54       -6.13      7.53 o 
 -10   6  10       22.75       33.54      8.77 o 
  -9   6  10       29.45       23.41      8.70 o 
  -8   6  10        1.83       -2.85      3.93 o 
  -7   6  10        6.90       -3.67      3.67 o 
  -6   6  10       18.75       17.43      5.66 o 
  -5   6  10        1.17       -0.23      6.29 o 
  -4   6  10       60.11       57.04      5.54 o 
  -3   6  10       57.94       80.80      6.73 o 
  -2   6  10       51.58       58.72      7.40 o 
  -1   6  10       14.36       10.05      3.35 o 
   0   6  10        1.00        3.42      3.54 o 
   1   6  10       15.62       18.86      4.05 o 
   2   6  10       50.00       74.77      8.47 o 
   3   6  10       56.75       77.31      7.91 o 
   4   6  10       57.61       49.18      6.36 o 
   5   6  10        1.15        3.11      3.53 o 
   6   6  10       19.93       21.33      6.39 o 
   7   6  10        6.47        0.46      3.80 o 
   8   6  10        1.55        3.21      4.12 o 
   9   6  10       29.59       39.33     11.22 o 
  10   6  10       22.05       30.16     13.98 o 
 -10   7  10        5.31        9.62     10.17 o 
  -9   7  10        5.35        3.76      6.73 o 
  -8   7  10       20.07       10.48      6.53 o 
  -7   7  10        0.35        1.90      4.33 o 
  -6   7  10       43.87       34.08     12.88 o 
  -5   7  10       17.65       21.66      4.85 o 
  -4   7  10      114.53      109.21     11.55 o 
  -3   7  10       48.34       49.87      6.71 o 
  -2   7  10        5.09        6.06      3.52 o 
  -1   7  10      114.08      108.85     10.40 o 
   0   7  10        3.24        0.97      3.39 o 
   1   7  10      118.48      122.65     13.03 o 
   2   7  10        5.23        3.70      5.17 o 
   3   7  10       49.83       37.56      7.83 o 
   4   7  10      114.59      120.38     12.21 o 
   5   7  10       17.25       10.03      6.30 o 
   6   7  10       43.71       35.62      7.39 o 
   7   7  10        0.49        6.38      4.97 o 
   8   7  10       19.81       42.78      7.82 o 
   9   7  10        5.21       17.15     10.49 o 
  10   7  10        5.40       35.37     12.33 o 
 -10   8  10       11.36       45.76     18.39 o 
  -9   8  10        5.93        2.22      5.12 o 
  -8   8  10        3.64       -3.06      5.86 o 
  -7   8  10       13.35       11.88     12.69 o 
  -6   8  10       19.21        8.01      6.97 o 
  -5   8  10       85.64       66.80     11.68 o 
  -4   8  10       73.27       79.38     13.04 o 
  -3   8  10       64.16       74.73      8.31 o 
  -2   8  10      115.00      151.97     13.07 o 
  -1   8  10       55.11       49.41      7.49 o 
   0   8  10       25.07       65.85      8.04 o 
   1   8  10       54.63       64.56      9.82 o 
   2   8  10      116.38      145.63     15.52 o 
   3   8  10       62.75       56.08      9.64 o 
   4   8  10       73.72       90.25     18.67 o 
   5   8  10       83.95       93.10     12.60 o 
   6   8  10       17.92       20.10      6.65 o 
   7   8  10       13.04       18.52      7.18 o 
   8   8  10        3.79       11.09      8.15 o 
   9   8  10        5.72       -3.71      7.12 o 
  10   8  10       11.64       16.60     10.53 o 
  -9   9  10        1.50       -6.90      6.90 o 
  -8   9  10        2.11        9.64      6.86 o 
  -7   9  10       11.95        9.23      6.52 o 
  -6   9  10       34.24       23.36      8.64 o 
  -5   9  10       83.86       96.62     14.53 o 
  -4   9  10      112.69      105.03     13.99 o 
  -3   9  10      121.59      116.03     11.34 o 
  -2   9  10       58.50       63.39      9.08 o 
  -1   9  10       61.96       50.32      7.78 o 
   0   9  10       24.65       35.17      7.12 o 
   1   9  10       59.85       51.05     10.29 o 
   2   9  10       59.69       65.47      8.84 o 
   3   9  10      119.27      105.66     12.65 o 
   4   9  10      112.71      122.81     13.79 o 
   5   9  10       84.53       93.00     14.57 o 
   6   9  10       33.45       28.78      8.61 o 
   7   9  10       11.55       11.34      6.99 o 
   8   9  10        2.20       12.77     10.97 o 
   9   9  10        1.58        4.56      6.75 o 
  -8  10  10        3.05        0.45      7.37 o 
  -7  10  10        3.65        5.32      9.38 o 
  -6  10  10       23.23       13.38      8.69 o 
  -5  10  10        6.61        7.56      7.41 o 
  -4  10  10       26.17       47.19     11.24 o 
  -3  10  10       95.77       96.11     10.87 o 
  -2  10  10       14.27       21.91      5.22 o 
  -1  10  10        7.01       26.13      7.91 o 
   0  10  10       21.38       20.59      6.31 o 
   1  10  10        7.22       17.42      6.02 o 
   2  10  10       14.37       10.08      6.32 o 
   3  10  10       95.54      114.49     14.29 o 
   4  10  10       26.11       38.77      8.96 o 
   5  10  10        6.05       12.89      9.42 o 
   6  10  10       23.74       26.29      7.72 o 
   7  10  10        3.58        7.44      6.30 o 
   8  10  10        2.95        5.40      7.76 o 
  -8  11  10        2.69        4.59      6.46 o 
  -7  11  10        1.05        2.28      7.77 o 
  -6  11  10       10.26        4.89      7.35 o 
  -5  11  10        7.12        3.93      6.81 o 
  -4  11  10       12.62       15.55      7.57 o 
  -3  11  10        2.25        4.47      5.40 o 
  -2  11  10       11.20       24.43      8.11 o 
  -1  11  10        3.45       13.79      5.25 o 
   0  11  10       60.02       83.43     13.60 o 
   1  11  10        3.52        2.71      5.83 o 
   2  11  10        9.93        6.63      6.90 o 
   3  11  10        2.25       14.64      6.65 o 
   4  11  10       12.10        9.73      8.69 o 
   5  11  10        7.02       13.78      7.12 o 
   6  11  10       10.70       18.62      8.31 o 
   7  11  10        1.06        5.84      7.40 o 
   8  11  10        2.45       -4.82      9.00 o 
  -7  12  10        1.52       -1.53      7.55 o 
  -6  12  10        2.37       -2.32      5.10 o 
  -5  12  10       32.61       23.05      8.97 o 
  -4  12  10        1.19       10.25      6.25 o 
  -3  12  10        8.59        3.29      6.87 o 
  -2  12  10        6.80        1.13      5.16 o 
  -1  12  10       13.57       17.61      7.38 o 
   0  12  10        3.17        8.77      7.38 o 
   1  12  10       14.34        2.13      7.83 o 
   2  12  10        6.70        5.33      5.04 o 
   3  12  10        7.82       18.76      6.48 o 
   4  12  10        1.33        5.07      6.70 o 
   5  12  10       33.16       27.81     11.06 o 
   6  12  10        2.33        4.90      6.76 o 
   7  12  10        1.59       42.98     26.45 o 
  -6  13  10        3.56        3.18      6.38 o 
  -5  13  10        7.58       11.69      8.02 o 
  -4  13  10        6.37       12.94     11.65 o 
  -3  13  10        8.74        9.81      7.91 o 
  -2  13  10       45.92       45.72     11.51 o 
  -1  13  10       12.17        6.88      6.69 o 
   0  13  10       18.85       24.16     10.74 o 
   1  13  10       11.91       11.42      7.05 o 
   2  13  10       46.66       33.73     10.52 o 
   3  13  10        8.45       12.77      8.68 o 
   4  13  10        6.47       10.54      8.92 o 
   5  13  10        7.74       -2.03      6.41 o 
   6  13  10        3.65        9.76      7.65 o 
  -4  14  10        2.81       -5.73      9.14 o 
  -3  14  10       13.06       17.90     11.10 o 
  -2  14  10        0.15       -3.66      6.03 o 
  -1  14  10        1.68       -0.22      7.37 o 
   0  14  10       27.49        6.25      7.51 o 
   1  14  10        1.61       11.53      6.09 o 
   2  14  10        0.14        0.61      6.17 o 
   3  14  10       13.64       11.50      9.97 o 
   4  14  10        2.81       -1.32      6.51 o 
  -2  15  10        4.13       13.46     18.70 o 
  -1  15  10       11.81        5.54      9.42 o 
   0  15  10        3.46        2.68      6.34 o 
   1  15  10       12.55       17.26      9.15 o 
   2  15  10        4.17        5.72      7.16 o 
   1   0  11      162.74      224.37     12.53 o 
   2   0  11       11.23        1.22      2.61 o 
   3   0  11      469.51      534.14     25.44 o 
   4   0  11        3.27       -2.54      2.54 o 
   5   0  11      107.95      120.37      7.69 o 
   6   0  11        1.32        3.19      4.43 o 
   7   0  11        2.23        0.61      4.98 o 
   8   0  11        5.77        4.91      6.17 o 
   9   0  11        0.98        2.90      5.28 o 
  10   0  11        0.42       -2.93      6.20 o 
  11   0  11        0.43       -0.46      6.26 o 
 -11   1  11        6.90        7.35      7.31 o 
 -10   1  11       15.12        8.86      8.09 o 
  -9   1  11        7.57        8.66      7.28 o 
  -8   1  11        9.06        6.82      5.67 o 
  -7   1  11        9.40        1.34      6.03 o 
  -6   1  11        1.10       -1.62      5.05 o 
  -5   1  11       38.36       34.95      7.88 o 
  -4   1  11        2.16        4.21      4.61 o 
  -3   1  11       27.20       29.42      3.79 o 
  -2   1  11        7.92       11.55      3.14 o 
  -1   1  11      128.94      129.05      8.67 o 
   0   1  11       26.55       33.26      5.00 o 
   1   1  11      130.11      133.54      9.64 o 
   2   1  11        7.79       14.86      7.88 o 
   3   1  11       28.00       25.55      5.02 o 
   4   1  11        2.22        4.63      3.02 o 
   5   1  11       38.30       36.53      7.34 o 
   6   1  11        1.15       -2.92      3.25 o 
   7   1  11        8.94       21.54      7.51 o 
   8   1  11        9.00       17.19      6.71 o 
   9   1  11        7.51       28.39     16.32 o 
  10   1  11       15.43       15.19      7.32 o 
  11   1  11        7.20        0.61      6.77 o 
 -11   2  11        1.21        8.57      6.90 o 
 -10   2  11       15.03       14.18      8.45 o 
  -9   2  11       19.43        8.77      9.06 o 
  -8   2  11       17.88       15.62      7.09 o 
  -7   2  11       24.74       30.45      6.71 o 
  -6   2  11       25.32       31.96      7.22 o 
  -5   2  11       43.40       38.14      6.81 o 
  -4   2  11      113.13      132.75      8.94 o 
  -3   2  11       53.96       49.46      7.09 o 
  -2   2  11      638.21      687.39     26.50 o 
  -1   2  11      832.35      859.26     37.21 o 
   0   2  11      268.54      352.12     17.48 o 
   1   2  11      849.78      847.26     35.61 o 
   2   2  11      637.55      638.59     32.95 o 
   3   2  11       50.83       47.28      6.67 o 
   4   2  11      110.63      128.57      9.71 o 
   5   2  11       44.34       40.28      5.54 o 
   6   2  11       23.89       27.44      5.78 o 
   7   2  11       24.08       19.05      5.36 o 
   8   2  11       18.11       20.42      9.69 o 
   9   2  11       19.13       24.06      7.69 o 
  10   2  11       14.37        4.93      6.58 o 
  11   2  11        1.13       -7.00      7.00 o 
 -11   3  11        2.94       18.51     11.86 o 
 -10   3  11       13.70       13.29      6.62 o 
  -9   3  11        0.82        2.93      5.14 o 
  -8   3  11        1.66        1.30      5.16 o 
  -7   3  11        7.98        2.22      5.24 o 
  -6   3  11       25.65       27.55      7.10 o 
  -5   3  11       32.38       39.12      6.41 o 
  -4   3  11       36.95       39.19      4.44 o 
  -3   3  11       28.62       25.88      4.42 o 
  -2   3  11       40.87       47.24      7.04 o 
  -1   3  11      126.21      116.81      8.72 o 
   0   3  11       19.11       12.50      3.67 o 
   1   3  11      124.44      129.65      9.45 o 
   2   3  11       41.52       48.77      5.25 o 
   3   3  11       29.25       32.81      5.49 o 
   4   3  11       36.74       42.34      5.76 o 
   5   3  11       32.09       38.22      7.62 o 
   6   3  11       25.60       18.57      4.95 o 
   7   3  11        8.02        6.12      4.06 o 
   8   3  11        1.38        3.43      4.75 o 
   9   3  11        0.77       -1.43      5.24 o 
  10   3  11       13.50        5.34      7.53 o 
  11   3  11        2.85       -0.10      7.49 o 
 -10   4  11       21.99       25.23      7.46 o 
  -9   4  11       10.26       23.95     13.23 o 
  -8   4  11       11.38       11.58      6.25 o 
  -7   4  11        0.38        2.59      4.48 o 
  -6   4  11       52.01       79.66      9.07 o 
  -5   4  11       72.81       82.08     10.19 o 
  -4   4  11      132.42      117.46      8.19 o 
  -3   4  11        7.71       22.00      6.39 o 
  -2   4  11       54.23       37.06      7.05 o 
  -1   4  11      193.54      179.13     10.74 o 
   0   4  11      208.63      259.18     15.98 o 
   1   4  11      195.12      156.53      9.84 o 
   2   4  11       60.85       42.92      5.58 o 
   3   4  11        7.91       17.37      4.19 o 
   4   4  11      136.49      119.98     13.22 o 
   5   4  11       71.43       84.21      8.25 o 
   6   4  11       52.08       55.03      7.77 o 
   7   4  11        0.37       -3.28      3.61 o 
   8   4  11       11.69       20.82      6.44 o 
   9   4  11       10.35        9.20      6.92 o 
  10   4  11       22.42       28.65     10.24 o 
 -10   5  11        1.61       -6.22      6.60 o 
  -9   5  11        1.82        1.12      5.97 o 
  -8   5  11       14.91       11.17      6.79 o 
  -7   5  11        7.95        9.94      7.43 o 
  -6   5  11       33.43       35.56      6.79 o 
  -5   5  11      110.02       99.89     10.07 o 
  -4   5  11        4.68        2.75      4.67 o 
  -3   5  11       27.33       30.48      4.69 o 
  -2   5  11       19.01       24.85      4.82 o 
  -1   5  11       63.57       80.65      6.54 o 
   0   5  11        1.53        9.55      3.71 o 
   1   5  11       62.58       71.37      5.96 o 
   2   5  11       18.32       18.16      4.57 o 
   3   5  11       27.96       28.58      5.62 o 
   4   5  11        4.19       -3.48      3.48 o 
   5   5  11      109.10      103.04     10.17 o 
   6   5  11       33.26       35.11      6.15 o 
   7   5  11        7.73        9.64      5.10 o 
   8   5  11       15.49       17.46      5.97 o 
   9   5  11        1.70       -5.83      6.09 o 
  10   5  11        1.44       -2.64      8.05 o 
 -10   6  11        3.42       -3.83      7.22 o 
  -9   6  11        7.93       10.69      7.23 o 
  -8   6  11        3.42        4.78      4.92 o 
  -7   6  11       33.82       19.51      5.74 o 
  -6   6  11       71.73       58.94      8.62 o 
  -5   6  11      160.14      144.00     15.60 o 
  -4   6  11      271.03      265.09     18.44 o 
  -3   6  11       95.19      101.61      7.54 o 
  -2   6  11      135.27      122.66      8.31 o 
  -1   6  11      193.58      188.78     13.31 o 
   0   6  11       64.72       62.17      7.48 o 
   1   6  11      201.98      193.41     13.29 o 
   2   6  11      130.98      114.73     12.99 o 
   3   6  11       95.09      103.38     13.98 o 
   4   6  11      268.46      274.99     21.97 o 
   5   6  11      162.96      161.34     17.63 o 
   6   6  11       72.01       49.04     14.94 o 
   7   6  11       32.95        8.34      7.12 o 
   8   6  11        3.01       -0.53      6.21 o 
   9   6  11        8.29        7.10      9.69 o 
  10   6  11        3.40        3.43      7.72 o 
  -9   7  11        6.13        5.63      7.78 o 
  -8   7  11        5.97        5.49      6.28 o 
  -7   7  11       11.47        9.40      7.79 o 
  -6   7  11       13.83       29.29      9.52 o 
  -5   7  11       10.02        0.57      8.05 o 
  -4   7  11        3.42        6.79      6.88 o 
  -3   7  11       14.68       28.03      6.23 o 
  -2   7  11       50.34       43.01      6.41 o 
  -1   7  11       41.23       35.77      5.36 o 
   0   7  11        1.12        4.57      3.73 o 
   1   7  11       41.32       47.51      8.98 o 
   2   7  11       50.72       36.14      9.19 o 
   3   7  11       15.37       20.65      6.21 o 
   4   7  11        3.61        8.35      5.19 o 
   5   7  11        9.41        6.96      5.13 o 
   6   7  11       13.64       28.96      7.28 o 
   7   7  11       12.26       11.31      6.71 o 
   8   7  11        5.92        3.96      7.30 o 
   9   7  11        6.29        1.07      6.72 o 
  -9   8  11        9.97       14.41      9.06 o 
  -8   8  11       12.44       27.90     12.32 o 
  -7   8  11       10.35       16.65      7.58 o 
  -6   8  11        5.21        1.97      5.69 o 
  -5   8  11       33.87       20.28      8.92 o 
  -4   8  11       90.17       98.32     13.25 o 
  -3   8  11       73.94       85.66     10.74 o 
  -2   8  11       60.01       69.08      8.78 o 
  -1   8  11      198.14      219.01     19.63 o 
   0   8  11        0.09        1.93      3.71 o 
   1   8  11      190.39      195.88     19.15 o 
   2   8  11       58.85       65.95      8.87 o 
   3   8  11       70.32       69.85      8.59 o 
   4   8  11       91.37       97.16     14.10 o 
   5   8  11       34.17       38.06      7.93 o 
   6   8  11        5.51        7.58      7.61 o 
   7   8  11       10.30       13.24      7.54 o 
   8   8  11       12.16       18.19     11.43 o 
   9   8  11        9.96       29.42     12.17 o 
  -8   9  11        3.09        3.18      7.21 o 
  -7   9  11        7.74        3.60      5.96 o 
  -6   9  11        1.26        4.49      8.01 o 
  -5   9  11        5.24       20.81     10.93 o 
  -4   9  11        5.48        6.88      6.64 o 
  -3   9  11       79.61       79.24     11.62 o 
  -2   9  11        8.73       26.55      6.06 o 
  -1   9  11       26.76       18.16      7.34 o 
   0   9  11       12.18       12.38      8.32 o 
   1   9  11       26.14       31.72      6.45 o 
   2   9  11        8.50       17.73      9.87 o 
   3   9  11       79.81       76.08     11.97 o 
   4   9  11        5.73       17.44      6.72 o 
   5   9  11        5.56        3.47      6.34 o 
   6   9  11        1.21        5.85      6.51 o 
   7   9  11        7.58        0.10      6.02 o 
   8   9  11        3.24       11.62      7.98 o 
  -8  10  11       14.22       15.71      9.68 o 
  -7  10  11       20.64       30.02     10.54 o 
  -6  10  11        1.15       -3.63      6.11 o 
  -5  10  11       20.96       18.63      7.27 o 
  -4  10  11       11.99       20.91      8.37 o 
  -3  10  11      129.61      119.05     11.60 o 
  -2  10  11       26.78       37.82      7.02 o 
  -1  10  11       93.24      129.88     14.74 o 
   0  10  11       74.65       74.15     11.96 o 
   1  10  11       93.53      107.17     14.05 o 
   2  10  11       26.78       28.68      9.12 o 
   3  10  11      131.34      118.25     15.01 o 
   4  10  11       11.12       16.35      7.11 o 
   5  10  11       20.13        1.09      5.51 o 
   6  10  11        1.15        4.19     10.37 o 
   7  10  11       20.70       31.57     15.50 o 
   8  10  11       14.20       22.01     12.69 o 
  -7  11  11        2.49        6.88      8.47 o 
  -6  11  11        2.42        1.00      6.44 o 
  -5  11  11        4.16        8.05      6.24 o 
  -4  11  11        5.64       11.19      6.69 o 
  -3  11  11        5.21        3.10      7.43 o 
  -2  11  11        3.79       -0.77      5.85 o 
  -1  11  11       14.56        9.97      8.44 o 
   0  11  11        0.16       -2.84      6.82 o 
   1  11  11       14.81       15.98      6.81 o 
   2  11  11        3.63        0.04      4.64 o 
   3  11  11        5.02        9.94      6.08 o 
   4  11  11        5.86       10.02      6.17 o 
   5  11  11        4.27        1.15      6.04 o 
   6  11  11        2.23        3.03      5.45 o 
   7  11  11        2.48        3.90      8.64 o 
  -6  12  11       12.47       11.85      8.20 o 
  -5  12  11        4.56       17.98      8.58 o 
  -4  12  11        6.54       17.07     15.66 o 
  -3  12  11        0.66        7.69      6.71 o 
  -2  12  11       62.96       90.77     14.56 o 
  -1  12  11       11.52       26.15      9.37 o 
   0  12  11        9.59       18.22      6.93 o 
   1  12  11       11.57       10.45      7.20 o 
   2  12  11       64.85       60.55     11.13 o 
   3  12  11        0.72        2.43      7.16 o 
   4  12  11        6.85       12.96     10.41 o 
   5  12  11        4.60       12.61     10.79 o 
   6  12  11       12.05       18.77     10.66 o 
  -5  13  11        2.23        0.08      7.16 o 
  -4  13  11        7.13       -9.47      9.47 o 
  -3  13  11        4.61       14.10     10.22 o 
  -2  13  11        2.08        9.23      9.01 o 
  -1  13  11        9.53       14.78      7.25 o 
   0  13  11        0.45       -0.71      6.07 o 
   1  13  11        9.59       14.76      7.36 o 
   2  13  11        2.21       -0.66      5.27 o 
   3  13  11        4.55        5.05      8.36 o 
   4  13  11        7.19        7.61      9.65 o 
   5  13  11        2.33       -1.10      5.61 o 
  -3  14  11        7.63        3.37     10.81 o 
  -2  14  11       18.08        2.39     12.52 o 
  -1  14  11        3.04       -3.63      9.74 o 
   0  14  11        5.85        1.34      6.16 o 
   1  14  11        2.73        3.43      6.66 o 
   2  14  11       17.48       19.25     10.56 o 
   3  14  11        8.09        5.97      6.82 o 
   0   0  12      752.85      749.62     45.49 o 
   1   0  12        1.87        4.37      4.44 o 
   2   0  12      321.59      340.32     18.89 o 
   3   0  12        0.60        4.74      3.17 o 
   4   0  12       49.35       53.87      5.38 o 
   5   0  12        0.04        5.10      4.68 o 
   6   0  12       34.01       46.58     10.25 o 
   7   0  12        0.80        2.41      5.75 o 
   8   0  12       25.17       21.45      9.16 o 
   9   0  12        5.92       -0.72      5.27 o 
  10   0  12        1.04       -0.89      6.66 o 
 -10   1  12        0.76       -0.93      7.12 o 
  -9   1  12       13.32       19.88      8.21 o 
  -8   1  12       43.99       54.86     11.84 o 
  -7   1  12       17.07        9.36      9.27 o 
  -6   1  12       24.53       20.93     10.29 o 
  -5   1  12       56.60       64.36     10.23 o 
  -4   1  12        4.27        6.38      5.37 o 
  -3   1  12       91.07      100.25      7.45 o 
  -2   1  12      101.44       90.62      7.36 o 
  -1   1  12     1089.26     1071.04     46.40 o 
   0   1  12     1743.56     1825.79     77.79 o 
   1   1  12     1073.13     1028.07     51.49 o 
   2   1  12      103.88      103.15      9.86 o 
   3   1  12       94.63      104.34      8.89 o 
   4   1  12        3.77       10.17      3.78 o 
   5   1  12       55.49       51.81      6.01 o 
   6   1  12       25.24       23.52      7.00 o 
   7   1  12       17.43       18.04      6.51 o 
   8   1  12       44.33       56.56     10.59 o 
   9   1  12       13.52       19.04      8.22 o 
  10   1  12        0.92        8.57      7.52 o 
 -10   2  12        0.24        4.46      6.23 o 
  -9   2  12        5.94        5.93      6.40 o 
  -8   2  12        1.37        0.53      5.68 o 
  -7   2  12       18.62       24.17      6.90 o 
  -6   2  12        0.98       18.05     11.93 o 
  -5   2  12        2.45        3.77      4.61 o 
  -4   2  12       57.58       54.83      6.44 o 
  -3   2  12       44.72       41.19      4.76 o 
  -2   2  12       17.76       14.80      5.37 o 
  -1   2  12       64.58       77.92      8.28 o 
   0   2  12        0.52        4.68      3.30 o 
   1   2  12       63.74       71.81      6.81 o 
   2   2  12       16.10       15.07      3.69 o 
   3   2  12       45.41       40.99      5.51 o 
   4   2  12       57.19       58.00      7.12 o 
   5   2  12        2.47       11.62      4.03 o 
   6   2  12        1.05        5.66      4.26 o 
   7   2  12       19.00        8.75      9.75 o 
   8   2  12        1.25       -4.19      4.94 o 
   9   2  12        6.07       12.98     10.35 o 
  10   2  12        0.25        4.23      6.91 o 
 -10   3  12        6.02        6.86      9.08 o 
  -9   3  12        4.73        2.67      5.45 o 
  -8   3  12        0.88        0.12      5.10 o 
  -7   3  12       27.93       18.12      8.29 o 
  -6   3  12        8.07        4.50      4.82 o 
  -5   3  12       67.84       51.94      8.46 o 
  -4   3  12      113.95       97.79     11.84 o 
  -3   3  12      334.35      344.79     17.92 o 
  -2   3  12      124.08      112.77      9.34 o 
  -1   3  12      228.63      189.08     11.37 o 
   0   3  12       27.85       21.35      3.85 o 
   1   3  12      226.66      171.00     11.32 o 
   2   3  12      118.44      110.44      7.62 o 
   3   3  12      334.15      347.60     21.61 o 
   4   3  12      113.24       91.04      8.97 o 
   5   3  12       65.15       54.97      7.04 o 
   6   3  12        8.83        8.47      4.37 o 
   7   3  12       27.57       19.67      8.47 o 
   8   3  12        1.07        3.82      6.02 o 
   9   3  12        4.73        7.44      6.04 o 
  10   3  12        5.85       12.68      8.55 o 
 -10   4  12        0.32        7.13      7.42 o 
  -9   4  12        0.57        5.72      5.76 o 
  -8   4  12        3.53       -2.10      6.08 o 
  -7   4  12       16.81        3.80      7.27 o 
  -6   4  12        1.81        5.88      4.80 o 
  -5   4  12       56.64       58.34      8.08 o 
  -4   4  12        0.34       -4.11      4.11 o 
  -3   4  12      161.65      150.07     11.11 o 
  -2   4  12       22.85       31.55      5.27 o 
  -1   4  12       79.09       81.00      6.92 o 
   0   4  12       21.72       20.07      5.15 o 
   1   4  12       79.11       89.86      7.38 o 
   2   4  12       22.92       27.18      5.23 o 
   3   4  12      162.48      165.34     14.18 o 
   4   4  12        0.31       -3.64      4.92 o 
   5   4  12       56.20       51.64      7.61 o 
   6   4  12        1.91        4.48      3.73 o 
   7   4  12       16.11       25.00      9.72 o 
   8   4  12        3.63        6.77      6.21 o 
   9   4  12        0.55       -2.18      5.06 o 
  10   4  12        0.34       12.71     10.21 o 
 -10   5  12        7.17       -5.52     13.43 o 
  -9   5  12        1.35        2.30      8.04 o 
  -8   5  12       31.78       11.13      8.71 o 
  -7   5  12       36.47       28.84      8.86 o 
  -6   5  12       30.80       36.59      6.39 o 
  -5   5  12       85.17       82.14      9.68 o 
  -4   5  12       36.61       32.71     11.10 o 
  -3   5  12       42.34       42.55      6.63 o 
  -2   5  12      232.92      237.49     14.14 o 
  -1   5  12      427.49      440.36     29.64 o 
   0   5  12        0.13        6.08      4.53 o 
   1   5  12      423.46      425.82     20.83 o 
   2   5  12      234.18      238.23     15.55 o 
   3   5  12       44.07       48.80      6.55 o 
   4   5  12       36.21       38.59      5.95 o 
   5   5  12       85.20       73.55      8.84 o 
   6   5  12       29.35       36.42     11.10 o 
   7   5  12       35.24       41.23      8.56 o 
   8   5  12       32.15       33.54      8.68 o 
   9   5  12        1.57        6.14      6.73 o 
  10   5  12        6.77       10.70     10.05 o 
  -9   6  12        1.98        4.63      9.77 o 
  -8   6  12        7.53        7.97      6.14 o 
  -7   6  12        0.32       -2.44      4.74 o 
  -6   6  12       11.54       15.24     10.60 o 
  -5   6  12        1.96       -0.13      3.65 o 
  -4   6  12       59.34       44.65      7.48 o 
  -3   6  12       25.77       34.81      6.64 o 
  -2   6  12       38.36       36.93      5.61 o 
  -1   6  12       93.13       89.77      8.86 o 
   0   6  12       72.38       82.66      9.08 o 
   1   6  12       93.81      113.00     12.02 o 
   2   6  12       36.49       47.40      8.84 o 
   3   6  12       24.33       30.25      7.63 o 
   4   6  12       59.34       50.46      8.49 o 
   5   6  12        2.01        1.10      5.01 o 
   6   6  12       11.67       22.84      7.10 o 
   7   6  12        0.33        4.75      5.10 o 
   8   6  12        7.29        6.52      6.87 o 
   9   6  12        1.92        5.33      7.25 o 
  -9   7  12        3.30        0.54      6.81 o 
  -8   7  12        1.71        1.31      6.27 o 
  -7   7  12       32.90       30.13     10.31 o 
  -6   7  12       41.74       37.37      8.69 o 
  -5   7  12       47.10       43.76      9.87 o 
  -4   7  12       54.68       52.09     10.93 o 
  -3   7  12       75.06       74.90     10.07 o 
  -2   7  12       24.07       26.06      6.07 o 
  -1   7  12       37.50       47.37      8.96 o 
   0   7  12       73.04      100.58      9.53 o 
   1   7  12       36.63       52.43      9.99 o 
   2   7  12       24.39       33.27      9.00 o 
   3   7  12       78.26      104.41     12.45 o 
   4   7  12       55.80       70.63     11.33 o 
   5   7  12       45.05       29.47     11.73 o 
   6   7  12       41.06       20.33      9.00 o 
   7   7  12       33.77       39.42     18.84 o 
   8   7  12        1.61        0.85      6.62 o 
   9   7  12        3.17        0.21      7.63 o 
  -8   8  12        1.90       24.61     18.08 o 
  -7   8  12        2.63        2.31      6.67 o 
  -6   8  12        9.89       13.98      7.26 o 
  -5   8  12        0.71        8.93      6.56 o 
  -4   8  12        5.01       22.68      9.42 o 
  -3   8  12       15.86       23.23      6.29 o 
  -2   8  12       93.02      124.14     12.61 o 
  -1   8  12        5.83       -1.62      3.18 o 
   0   8  12       46.70       52.21      9.61 o 
   1   8  12        5.61        7.46      4.32 o 
   2   8  12       94.68       97.12     13.42 o 
   3   8  12       15.49       17.11      7.83 o 
   4   8  12        4.47        3.71      9.69 o 
   5   8  12        0.71       -0.82      5.56 o 
   6   8  12        9.67        6.09      6.16 o 
   7   8  12        2.55        6.12      7.82 o 
   8   8  12        1.96        2.34      8.67 o 
  -8   9  12        1.31        1.81      7.09 o 
  -7   9  12        8.97        2.66      5.95 o 
  -6   9  12       22.09       27.23      8.90 o 
  -5   9  12       24.60       17.90      9.90 o 
  -4   9  12        3.41        8.70      5.88 o 
  -3   9  12       26.59       14.87      7.99 o 
  -2   9  12       18.69       12.56      5.69 o 
  -1   9  12       34.77       43.00     10.82 o 
   0   9  12        2.82       11.67      7.47 o 
   1   9  12       36.63       40.16      7.49 o 
   2   9  12       19.34       15.92      6.78 o 
   3   9  12       25.04       27.40     14.73 o 
   4   9  12        3.07       -3.85      5.29 o 
   5   9  12       25.46       30.89     14.22 o 
   6   9  12       22.32       14.14      7.42 o 
   7   9  12        9.08       -4.99      8.02 o 
   8   9  12        1.49       12.06     11.18 o 
  -7  10  12        1.72       -6.29      7.18 o 
  -6  10  12        0.46        6.55      7.22 o 
  -5  10  12       13.92        9.14      6.90 o 
  -4  10  12        3.51        9.23      6.26 o 
  -3  10  12       16.64       20.59      7.54 o 
  -2  10  12       12.72       18.75      5.47 o 
  -1  10  12       51.68       61.12     11.59 o 
   0  10  12        0.03       12.25      7.92 o 
   1  10  12       53.47       62.11     12.06 o 
   2  10  12       12.99        3.85      8.12 o 
   3  10  12       17.17       12.32      8.09 o 
   4  10  12        3.71        2.43      6.21 o 
   5  10  12       14.23       13.55      8.26 o 
   6  10  12        0.44        0.18      9.33 o 
   7  10  12        1.89       10.99      7.93 o 
  -6  11  12        1.22       -1.64      5.32 o 
  -5  11  12       21.22       22.92      9.25 o 
  -4  11  12        2.62       14.11      6.48 o 
  -3  11  12       10.21        3.25      8.01 o 
  -2  11  12        4.65        0.30      6.80 o 
  -1  11  12       14.26       31.62      9.59 o 
   0  11  12        3.43       14.58      9.40 o 
   1  11  12       14.41       23.37      9.48 o 
   2  11  12        4.23        7.03      7.61 o 
   3  11  12        9.75        3.70      5.91 o 
   4  11  12        3.02       -3.09      7.49 o 
   5  11  12       21.39       20.77      9.06 o 
   6  11  12        1.18        3.78      6.32 o 
  -5  12  12        5.06        6.45      7.66 o 
  -4  12  12        0.16       11.17      6.93 o 
  -3  12  12       17.45       24.58      9.12 o 
  -2  12  12       28.47       37.70     11.13 o 
  -1  12  12       16.16       20.61      9.72 o 
   0  12  12        1.07       -6.36      7.39 o 
   1  12  12       15.22       14.84      7.98 o 
   2  12  12       28.81       40.36     13.33 o 
   3  12  12       17.23       16.24     12.03 o 
   4  12  12        0.20       -9.80      9.80 o 
   5  12  12        5.10        2.09      6.21 o 
  -4  13  12       11.21       34.89     12.67 o 
  -3  13  12       19.06       36.34     10.73 o 
  -2  13  12        5.03        7.32      9.16 o 
  -1  13  12       13.50       15.95      9.63 o 
   0  13  12       10.37       17.60     10.62 o 
   1  13  12       13.69       17.20      8.36 o 
   2  13  12        4.99        5.49      7.84 o 
   3  13  12       19.15        5.11      7.58 o 
   4  13  12       10.91        1.02     12.13 o 
   0  14  12        5.00        2.69     12.77 o 
   1   0  13      186.94      201.26     13.70 o 
   2   0  13        8.89        9.25      3.77 o 
   3   0  13        4.04        5.27      3.49 o 
   4   0  13        8.91        8.37      3.76 o 
   5   0  13        0.00       15.56      7.35 o 
   6   0  13       20.03       12.30      7.68 o 
   7   0  13        0.41        7.54      6.15 o 
   8   0  13        2.57       -3.86      5.90 o 
   9   0  13        0.78       -2.59      7.57 o 
  10   0  13       26.05       15.22     10.63 o 
 -10   1  13       32.51       31.12     12.98 o 
  -9   1  13        0.40        0.38      5.96 o 
  -8   1  13        5.21        5.42      6.65 o 
  -7   1  13        2.29        0.99      5.15 o 
  -6   1  13       41.23       61.17     10.48 o 
  -5   1  13       49.46       47.55      9.67 o 
  -4   1  13      117.41      130.80     10.33 o 
  -3   1  13       33.66       29.24      4.22 o 
  -2   1  13      146.65      155.50     10.02 o 
  -1   1  13      208.51      226.82     12.62 o 
   0   1  13       19.91       37.72      7.60 o 
   1   1  13      204.38      208.87     15.72 o 
   2   1  13      147.62      152.54     12.85 o 
   3   1  13       35.50       20.42      5.86 o 
   4   1  13      119.21      118.72     10.04 o 
   5   1  13       49.17       50.38      9.18 o 
   6   1  13       41.06       44.92     10.98 o 
   7   1  13        2.05       -4.85      5.47 o 
   8   1  13        4.79        7.22     11.72 o 
   9   1  13        0.38       -0.20      5.47 o 
  10   1  13       33.04       25.46     13.36 o 
  -9   2  13        1.84        3.27      8.09 o 
  -8   2  13        0.30        5.61      6.10 o 
  -7   2  13        3.16       -1.43      5.65 o 
  -6   2  13       14.37        8.13      8.52 o 
  -5   2  13       30.91       29.60      6.52 o 
  -4   2  13        0.38        3.64      2.91 o 
  -3   2  13      115.12       97.55      8.07 o 
  -2   2  13       12.20       27.17      8.58 o 
  -1   2  13      287.33      281.84     16.33 o 
   0   2  13      108.74      105.72      8.37 o 
   1   2  13      286.74      262.29     20.68 o 
   2   2  13       12.13        8.90      3.58 o 
   3   2  13      115.50       83.78      8.79 o 
   4   2  13        0.35        4.29      8.79 o 
   5   2  13       31.10       24.76      5.54 o 
   6   2  13       14.95       30.72     13.51 o 
   7   2  13        2.95       -2.20      5.34 o 
   8   2  13        0.30        0.97      8.22 o 
   9   2  13        1.87       -7.56      7.56 o 
  -9   3  13        4.43        0.13      7.31 o 
  -8   3  13        4.09        7.35      6.27 o 
  -7   3  13       36.12       29.33     16.33 o 
  -6   3  13       19.77       11.38      7.79 o 
  -5   3  13       67.13       69.19      9.02 o 
  -4   3  13       22.30       23.96      6.68 o 
  -3   3  13      107.93      103.52      8.58 o 
  -2   3  13       37.78       29.80      5.74 o 
  -1   3  13      346.59      356.88     21.18 o 
   0   3  13      163.14      162.50     11.56 o 
   1   3  13      356.07      361.93     20.02 o 
   2   3  13       36.49       39.13      6.04 o 
   3   3  13      105.33      100.95      9.99 o 
   4   3  13       22.42       27.47      5.75 o 
   5   3  13       68.37       65.79      8.31 o 
   6   3  13       20.40       18.44      5.14 o 
   7   3  13       36.15       52.54     10.23 o 
   8   3  13        3.89        2.00      6.55 o 
   9   3  13        4.28        6.91      6.94 o 
  -9   4  13       10.66        9.46      9.05 o 
  -8   4  13        6.89       -1.83      6.53 o 
  -7   4  13        2.53       -4.04      5.75 o 
  -6   4  13        0.41        0.36      5.27 o 
  -5   4  13       17.13        6.27      5.00 o 
  -4   4  13       17.08       13.57      4.89 o 
  -3   4  13       17.22       15.95      4.30 o 
  -2   4  13       35.07       20.30      6.28 o 
  -1   4  13       10.04       12.53      4.03 o 
   0   4  13        6.99        1.24      3.72 o 
   1   4  13        9.99        9.32      3.79 o 
   2   4  13       35.38       29.01      5.36 o 
   3   4  13       17.92        9.03      5.31 o 
   4   4  13       17.15       11.37      4.85 o 
   5   4  13       17.25       13.12      4.60 o 
   6   4  13        0.42       -2.06      4.48 o 
   7   4  13        2.84        1.64      4.97 o 
   8   4  13        6.75        8.64      6.59 o 
   9   4  13       10.70       16.75     10.11 o 
  -9   5  13        4.20        6.30      8.67 o 
  -8   5  13        7.36        2.96      6.58 o 
  -7   5  13       11.71        6.20      5.79 o 
  -6   5  13       13.70       15.25      6.26 o 
  -5   5  13        4.85       15.63      7.46 o 
  -4   5  13       54.59       26.32     11.88 o 
  -3   5  13       73.95       76.51     10.92 o 
  -2   5  13       99.12      110.86      9.81 o 
  -1   5  13      195.55      239.89     15.45 o 
   0   5  13        5.86       16.05      5.86 o 
   1   5  13      198.76      235.26     18.70 o 
   2   5  13       96.80      122.24     13.24 o 
   3   5  13       70.49       85.94     11.20 o 
   4   5  13       52.82       48.71      6.98 o 
   5   5  13        5.69       16.91      9.97 o 
   6   5  13       13.95       12.56      7.98 o 
   7   5  13       11.57        6.24     11.52 o 
   8   5  13        7.35       10.11     12.54 o 
   9   5  13        4.04        0.61      9.51 o 
  -8   6  13        2.85       -3.24      8.73 o 
  -7   6  13        7.54       11.63     11.41 o 
  -6   6  13        9.61        6.30      6.52 o 
  -5   6  13        5.20        0.32      5.74 o 
  -4   6  13       11.59       21.82     12.00 o 
  -3   6  13      120.43      101.12     10.41 o 
  -2   6  13        4.97       11.04      4.82 o 
  -1   6  13       32.47       40.98      6.01 o 
   0   6  13        0.38       -3.85      4.23 o 
   1   6  13       32.01       29.27      8.10 o 
   2   6  13        5.05       12.16      5.55 o 
   3   6  13      120.70      102.27     13.22 o 
   4   6  13       11.38       20.08     10.44 o 
   5   6  13        5.05        2.72      4.69 o 
   6   6  13       10.09       17.07      7.02 o 
   7   6  13        7.57       -0.75      7.60 o 
   8   6  13        2.76       -1.53      7.58 o 
  -8   7  13        6.03        8.80     11.01 o 
  -7   7  13        2.25        4.60     10.52 o 
  -6   7  13       12.77       16.73      8.16 o 
  -5   7  13       18.82       16.93      8.33 o 
  -4   7  13       51.31       68.30     11.73 o 
  -3   7  13      111.74      109.11     15.29 o 
  -2   7  13      129.63      157.88     21.97 o 
  -1   7  13       23.36       18.24      8.18 o 
   0   7  13       94.79      139.43     15.65 o 
   1   7  13       22.82        4.83      5.96 o 
   2   7  13      132.61      152.42     17.69 o 
   3   7  13      112.58      107.45     14.23 o 
   4   7  13       51.81       41.40      9.64 o 
   5   7  13       18.66       13.69      7.89 o 
   6   7  13       13.13       11.58      7.23 o 
   7   7  13        2.41        7.05      8.07 o 
   8   7  13        5.89        7.91     10.31 o 
  -8   8  13       15.04       21.60     21.12 o 
  -7   8  13        3.29       -2.70      7.47 o 
  -6   8  13        7.09        6.56      7.42 o 
  -5   8  13        1.62       10.24      6.72 o 
  -4   8  13        6.48        8.94      6.43 o 
  -3   8  13       11.42        6.12      6.99 o 
  -2   8  13       16.70        8.84      7.04 o 
  -1   8  13        1.83       13.95      6.52 o 
   0   8  13        8.72       10.61      8.89 o 
   1   8  13        1.78        2.67      6.17 o 
   2   8  13       17.04       40.20      9.21 o 
   3   8  13       11.36       28.69     11.96 o 
   4   8  13        6.40        1.70      5.22 o 
   5   8  13        1.63        5.17      7.60 o 
   6   8  13        7.08        8.16      8.87 o 
   7   8  13        3.25       -3.53      7.31 o 
   8   8  13       14.97        9.65     11.94 o 
  -7   9  13        3.70       -2.50      6.61 o 
  -6   9  13        0.97        2.52      4.84 o 
  -5   9  13        0.87        3.94      7.82 o 
  -4   9  13       68.16       58.84     11.18 o 
  -3   9  13       16.84        6.22      7.90 o 
  -2   9  13        0.12       -2.47      5.53 o 
  -1   9  13       18.19       20.13      7.86 o 
   0   9  13       54.06       70.16     11.27 o 
   1   9  13       19.40       15.68      6.47 o 
   2   9  13        0.12        2.03      4.89 o 
   3   9  13       17.38       27.50     12.74 o 
   4   9  13       67.87       60.90     11.11 o 
   5   9  13        1.06       -3.91      5.16 o 
   6   9  13        0.94       -2.94      6.25 o 
   7   9  13        3.46       13.27      9.85 o 
  -6  10  13        1.91        6.06      9.14 o 
  -5  10  13        3.62        4.67      7.14 o 
  -4  10  13        3.25        1.93      5.88 o 
  -3  10  13        8.65        6.50      7.38 o 
  -2  10  13        7.92        5.60      6.82 o 
  -1  10  13       13.23       14.56      6.88 o 
   0  10  13        0.79       11.75      9.18 o 
   1  10  13       13.14       13.67      7.99 o 
   2  10  13        7.83        1.66      6.35 o 
   3  10  13        8.80        6.57      7.81 o 
   4  10  13        3.36        3.62      6.85 o 
   5  10  13        3.44       -2.37      6.66 o 
   6  10  13        1.81        7.75      7.03 o 
  -5  11  13       22.41        7.17     12.43 o 
  -4  11  13        1.33       -7.03      9.98 o 
  -3  11  13       27.91       67.77     15.95 o 
  -2  11  13        0.33       -1.32      7.67 o 
  -1  11  13       64.88       58.32     13.80 o 
   0  11  13        2.01        3.65      6.67 o 
   1  11  13       62.63       71.72     15.20 o 
   2  11  13        0.29       11.11     10.55 o 
   3  11  13       27.43       28.69     12.28 o 
   4  11  13        1.44       23.57     15.30 o 
   5  11  13       22.46       32.04     15.68 o 
  -4  12  13        0.81        0.91      9.43 o 
  -3  12  13        1.03       -2.46      8.77 o 
  -2  12  13        1.81        1.22      6.62 o 
  -1  12  13        5.69       33.03     11.65 o 
   0  12  13        0.11        1.87      6.30 o 
   1  12  13        5.59        6.60      8.49 o 
   2  12  13        1.81       -1.06      5.47 o 
   3  12  13        1.07       10.01      7.38 o 
   4  12  13        0.79        4.86     11.82 o 
  -1  13  13        3.03        4.20      9.81 o 
   0  13  13       21.24       27.66     19.77 o 
   1  13  13        3.34      -10.88     11.13 o 
   0   0  14        3.88       14.07      6.18 o 
   1   0  14       25.31       24.56      5.20 o 
   2   0  14        7.41        8.24      3.76 o 
   3   0  14      147.19      157.39     12.38 o 
   4   0  14       58.84       51.48      8.04 o 
   5   0  14        3.79       -0.12      4.82 o 
   6   0  14       22.22       26.73     12.38 o 
   7   0  14       11.62        4.78      5.94 o 
   8   0  14       22.70       25.89     10.47 o 
   9   0  14        4.46       13.51      8.64 o 
  -9   1  14        0.48        2.00      6.28 o 
  -8   1  14        0.80        3.81      7.24 o 
  -7   1  14        4.82        1.78      4.61 o 
  -6   1  14        4.22        3.63      6.22 o 
  -5   1  14        7.17        5.86     11.12 o 
  -4   1  14        0.80       21.69     14.86 o 
  -3   1  14       37.94       33.50      5.97 o 
  -2   1  14       19.21       17.97      6.26 o 
  -1   1  14       64.56       67.57      6.99 o 
   0   1  14        0.63        1.10      3.75 o 
   1   1  14       65.49       65.19      8.03 o 
   2   1  14       19.52       24.04     10.28 o 
   3   1  14       37.53       27.89      7.36 o 
   4   1  14        0.82        1.60      4.07 o 
   5   1  14        7.55        4.67      5.39 o 
   6   1  14        4.13       19.65      9.08 o 
   7   1  14        4.96       -2.29      6.08 o 
   8   1  14        0.77        6.47      5.88 o 
   9   1  14        0.50        2.13      7.56 o 
  -9   2  14        5.09        5.98      8.42 o 
  -8   2  14       23.96       15.26     10.73 o 
  -7   2  14        9.05       18.16     10.73 o 
  -6   2  14        5.95       -0.08      4.74 o 
  -5   2  14       15.73       13.93      6.62 o 
  -4   2  14       19.02       21.93      5.82 o 
  -3   2  14       15.51       18.83      5.50 o 
  -2   2  14      117.83      140.00     11.33 o 
  -1   2  14        4.05       14.14      4.89 o 
   0   2  14      209.99      247.08     15.94 o 
   1   2  14        4.12        8.63      4.02 o 
   2   2  14      120.25      129.63     10.91 o 
   3   2  14       15.35       26.60      6.00 o 
   4   2  14       18.53       14.75      5.60 o 
   5   2  14       15.07       14.82      6.48 o 
   6   2  14        6.28        7.32      7.85 o 
   7   2  14        9.12       21.94      9.94 o 
   8   2  14       24.25       21.76      8.66 o 
   9   2  14        5.17       -6.30      7.36 o 
  -9   3  14        0.33       -9.15     11.05 o 
  -8   3  14        0.80        7.20      6.85 o 
  -7   3  14        2.52       -3.55      8.16 o 
  -6   3  14        5.55        1.88      5.48 o 
  -5   3  14        6.00        0.52      5.07 o 
  -4   3  14       13.05        3.99      5.06 o 
  -3   3  14        7.87       16.89      4.08 o 
  -2   3  14       67.26       76.51      7.77 o 
  -1   3  14       13.54       18.31      5.07 o 
   0   3  14      115.40      129.94     11.72 o 
   1   3  14       13.61       17.00      6.20 o 
   2   3  14       65.69       59.16      8.23 o 
   3   3  14        8.04        8.89      5.02 o 
   4   3  14       12.24        4.68      5.12 o 
   5   3  14        5.99        7.07      6.14 o 
   6   3  14        5.71        4.93      7.87 o 
   7   3  14        2.44        0.29      4.63 o 
   8   3  14        0.75       -5.50      9.85 o 
   9   3  14        0.35       27.12     13.76 o 
  -8   4  14       12.85        5.43      7.70 o 
  -7   4  14        4.88       -4.35      5.78 o 
  -6   4  14        9.64       -3.24      4.44 o 
  -5   4  14       21.45       17.06      8.97 o 
  -4   4  14       26.26       16.28      7.15 o 
  -3   4  14      216.91      200.91     14.65 o 
  -2   4  14       13.52        2.64      3.50 o 
  -1   4  14      188.17      247.44     18.55 o 
   0   4  14       19.54       13.70      7.41 o 
   1   4  14      186.94      215.09     16.39 o 
   2   4  14       13.57        4.87      3.56 o 
   3   4  14      221.99      201.13     18.19 o 
   4   4  14       26.06       33.15      5.76 o 
   5   4  14       21.05       19.20      5.70 o 
   6   4  14        9.45        3.42      6.96 o 
   7   4  14        4.71        2.42      9.89 o 
   8   4  14       13.47        5.69      8.44 o 
  -8   5  14        0.40       -7.15      7.15 o 
  -7   5  14        1.23       -0.37      5.20 o 
  -6   5  14        3.00       -0.95      6.42 o 
  -5   5  14        1.37       37.09     20.48 o 
  -4   5  14       37.27       51.57     10.88 o 
  -3   5  14       13.18       25.59      8.30 o 
  -2   5  14        4.06        7.89      8.33 o 
  -1   5  14       18.47       31.15      6.32 o 
   0   5  14        6.82        9.89      5.00 o 
   1   5  14       18.91       27.61     10.20 o 
   2   5  14        4.55        1.84      4.55 o 
   3   5  14       12.80       17.01      5.97 o 
   4   5  14       38.14       34.46      9.59 o 
   5   5  14        1.32        0.84      5.53 o 
   6   5  14        2.89       -5.61      6.19 o 
   7   5  14        1.25        2.45      7.18 o 
   8   5  14        0.46       17.81      9.14 o 
  -8   6  14        0.35       -4.46      8.76 o 
  -7   6  14        9.91        3.46      7.25 o 
  -6   6  14        3.90       -2.56      5.95 o 
  -5   6  14       21.87       18.78      7.58 o 
  -4   6  14       29.18       38.90      9.95 o 
  -3   6  14       18.40        4.42      6.78 o 
  -2   6  14       10.48        8.82      5.07 o 
  -1   6  14       31.17       25.93      6.43 o 
   0   6  14       18.19       24.38      7.47 o 
   1   6  14       30.05       49.05      9.71 o 
   2   6  14       10.88       32.65     11.93 o 
   3   6  14       17.34       18.54      6.55 o 
   4   6  14       29.77       39.08      8.24 o 
   5   6  14       21.87       18.01      7.10 o 
   6   6  14        3.45       17.52     14.02 o 
   7   6  14       10.43        9.71     11.16 o 
   8   6  14        0.26       -2.84      8.43 o 
  -7   7  14        1.03        5.80      7.18 o 
  -6   7  14        4.67        2.24      6.51 o 
  -5   7  14        8.36       23.79      9.56 o 
  -4   7  14        0.91       14.20      9.08 o 
  -3   7  14       13.51       20.11      7.43 o 
  -2   7  14       12.79        7.48      5.27 o 
  -1   7  14        5.26        7.40      5.81 o 
   0   7  14        4.73       15.45     10.16 o 
   1   7  14        4.84       16.39      8.75 o 
   2   7  14       12.83        5.95      6.71 o 
   3   7  14       14.35        9.94      8.00 o 
   4   7  14        0.88       -5.09      6.20 o 
   5   7  14        8.36        6.29      6.27 o 
   6   7  14        4.64       -1.27      6.24 o 
   7   7  14        0.92       -4.24     12.08 o 
  -7   8  14        8.54       14.83     10.38 o 
  -6   8  14       13.83       21.21      8.04 o 
  -5   8  14        3.11        4.30      6.72 o 
  -4   8  14        9.01       19.06      8.99 o 
  -3   8  14        3.66       -5.63      5.63 o 
  -2   8  14       69.75       70.18     10.82 o 
  -1   8  14       69.22       70.97     11.47 o 
   0   8  14       14.79       19.72     10.95 o 
   1   8  14       68.90       73.01     11.89 o 
   2   8  14       67.94       68.71     13.70 o 
   3   8  14        3.45       12.62      5.69 o 
   4   8  14        8.83       12.31      9.00 o 
   5   8  14        3.20        7.29      7.19 o 
   6   8  14       13.85        8.82      7.99 o 
   7   8  14        8.20       22.54     19.88 o 
  -6   9  14        1.66        3.80      6.77 o 
  -5   9  14        3.02       16.55      9.00 o 
  -4   9  14       11.60       19.44      9.11 o 
  -3   9  14        4.66        5.04      8.62 o 
  -2   9  14        7.43       -2.92      7.70 o 
  -1   9  14       13.59       25.34     12.26 o 
   0   9  14       17.29        0.66      6.02 o 
   1   9  14       13.31        5.45      7.12 o 
   2   9  14        7.20       15.89     10.96 o 
   3   9  14        4.31        8.69      7.73 o 
   4   9  14       11.77        5.86      7.79 o 
   5   9  14        3.01        8.24      8.42 o 
   6   9  14        1.56        1.93      7.41 o 
  -5  10  14        9.60       -0.44      9.79 o 
  -4  10  14        9.71       16.28     11.27 o 
  -3  10  14        9.87       15.76      8.48 o 
  -2  10  14       27.38       44.35     12.06 o 
  -1  10  14       29.76       51.32     10.62 o 
   0  10  14        5.43        5.04      5.85 o 
   1  10  14       29.73       27.23     12.20 o 
   2  10  14       27.98       20.62     10.14 o 
   3  10  14        9.47        7.78      6.77 o 
   4  10  14       10.17       19.65     14.83 o 
   5  10  14        9.52        5.36     11.76 o 
  -4  11  14        0.72       -9.56      9.97 o 
  -3  11  14        0.14       -3.62      7.16 o 
  -2  11  14        2.88        5.67      7.73 o 
  -1  11  14        4.08        2.97      8.26 o 
   0  11  14        0.21       10.79     13.19 o 
   1  11  14        4.05        2.67     10.26 o 
   2  11  14        2.91        5.85      6.54 o 
   3  11  14        0.14        3.18      6.34 o 
   4  11  14        0.58       -5.66     20.50 o 
  -1  12  14       11.39       11.30      9.02 o 
   0  12  14        0.06        6.64      9.78 o 
   1  12  14       12.10       10.90      8.57 o 
   1   0  15      204.99      214.57     14.94 o 
   2   0  15       30.76       28.40      6.61 o 
   3   0  15        3.60       -0.12      3.39 o 
   4   0  15        1.01        6.68      8.61 o 
   5   0  15        0.08        2.17      4.90 o 
   6   0  15        0.74       -6.80      7.01 o 
   7   0  15        7.12       13.97      8.15 o 
   8   0  15        0.44        1.86      7.33 o 
  -8   1  15        2.69       13.98     12.60 o 
  -7   1  15        3.69       -6.31      6.31 o 
  -6   1  15        3.47       -2.78      5.19 o 
  -5   1  15       17.41       62.13     32.40 o 
  -4   1  15       22.48       19.73      9.07 o 
  -3   1  15        9.76        9.61      4.76 o 
  -2   1  15       31.04       26.41      6.09 o 
  -1   1  15       64.18       62.81      9.07 o 
   0   1  15       12.83       17.75      5.13 o 
   1   1  15       64.64       63.59      8.39 o 
   2   1  15       30.92       33.41      6.72 o 
   3   1  15        9.45       14.42      4.68 o 
   4   1  15       22.79       37.45      8.59 o 
   5   1  15       16.92       12.70      8.69 o 
   6   1  15        3.57        3.53      5.81 o 
   7   1  15        3.70        5.22      8.47 o 
   8   1  15        2.56       -4.69      8.29 o 
  -8   2  15        3.37        7.81     10.57 o 
  -7   2  15        1.35        7.25      7.57 o 
  -6   2  15        6.32        5.69      6.05 o 
  -5   2  15       43.80       46.16      9.97 o 
  -4   2  15       14.95       18.50      8.10 o 
  -3   2  15       57.63       53.57      8.15 o 
  -2   2  15       63.60       65.52      7.89 o 
  -1   2  15        1.84       13.87      4.95 o 
   0   2  15      198.51      220.45     15.08 o 
   1   2  15        1.86        2.92      4.48 o 
   2   2  15       62.29       65.18      9.03 o 
   3   2  15       57.66       55.51      8.70 o 
   4   2  15       14.38       21.00      6.26 o 
   5   2  15       43.70       57.12     11.04 o 
   6   2  15        6.08        1.23      6.71 o 
   7   2  15        1.37       13.71      8.58 o 
   8   2  15        3.24       -1.17      8.98 o 
  -8   3  15        5.98       -3.90      8.48 o 
  -7   3  15        4.88        5.38      7.07 o 
  -6   3  15        4.83       -4.86      6.89 o 
  -5   3  15        4.82        4.51      4.55 o 
  -4   3  15       20.23       12.58      6.00 o 
  -3   3  15        8.45       13.89      5.25 o 
  -2   3  15        4.60        6.46      4.55 o 
  -1   3  15       15.88       22.91      5.35 o 
   0   3  15      120.78      108.86      9.80 o 
   1   3  15       15.85        8.02      5.18 o 
   2   3  15        4.76        4.58      4.45 o 
   3   3  15        8.37        5.46      5.08 o 
   4   3  15       19.99       22.21      8.20 o 
   5   3  15        4.96        1.34      6.40 o 
   6   3  15        4.75       -4.61      7.41 o 
   7   3  15        4.67        4.13      8.90 o 
   8   3  15        6.12        1.01      6.92 o 
  -7   4  15        1.34        2.15      8.99 o 
  -6   4  15       10.38       -2.39      7.42 o 
  -5   4  15        6.13        0.93      5.61 o 
  -4   4  15       44.01       52.50      9.13 o 
  -3   4  15        2.19       10.72      5.71 o 
  -2   4  15       21.76       16.21      5.22 o 
  -1   4  15        8.43       11.13      5.56 o 
   0   4  15       16.92       17.85      7.73 o 
   1   4  15        8.34       13.94      5.95 o 
   2   4  15       21.38       12.20      6.54 o 
   3   4  15        2.33       -2.30      4.66 o 
   4   4  15       45.37       44.78      9.68 o 
   5   4  15        6.29       -4.80      8.05 o 
   6   4  15       10.55       14.12      8.06 o 
   7   4  15        1.26       -2.74      9.33 o 
  -7   5  15        8.67        5.96      8.47 o 
  -6   5  15        0.23        2.21      6.06 o 
  -5   5  15        2.84       -1.01      5.23 o 
  -4   5  15        3.82        5.65      6.47 o 
  -3   5  15       22.90       44.50      8.80 o 
  -2   5  15       10.43        2.41      5.70 o 
  -1   5  15       19.06       14.89      6.44 o 
   0   5  15       36.88       41.83      8.76 o 
   1   5  15       19.27       25.40      8.15 o 
   2   5  15       10.60        4.29      5.91 o 
   3   5  15       22.96       12.34      6.80 o 
   4   5  15        4.04        8.19      6.02 o 
   5   5  15        2.72        2.68      5.98 o 
   6   5  15        0.29       -0.87      8.42 o 
   7   5  15        8.67       -2.60      9.12 o 
  -7   6  15        4.50        0.89      7.18 o 
  -6   6  15       11.60        3.69      7.93 o 
  -5   6  15       11.52        1.38      7.82 o 
  -4   6  15        4.68        3.78      7.02 o 
  -3   6  15       15.26       27.15      9.15 o 
  -2   6  15       32.15       35.51      7.96 o 
  -1   6  15       14.57       11.52      8.65 o 
   0   6  15       73.41       66.61     11.60 o 
   1   6  15       15.14       23.59      9.43 o 
   2   6  15       32.24       47.46      9.33 o 
   3   6  15       15.06       18.99     10.99 o 
   4   6  15        4.21       12.67      7.01 o 
   5   6  15       11.62       23.22     10.27 o 
   6   6  15       11.38       17.11     10.27 o 
   7   6  15        4.48        8.73     21.60 o 
  -6   7  15        6.31       12.51     11.63 o 
  -5   7  15        2.80        1.42      9.08 o 
  -4   7  15        1.00       -1.73      5.95 o 
  -3   7  15        7.90        9.01      8.74 o 
  -2   7  15       10.72       11.98      6.91 o 
  -1   7  15        5.77       13.46      6.05 o 
   0   7  15        0.18        4.73      5.62 o 
   1   7  15        5.65        0.23      8.72 o 
   2   7  15       10.75        4.17      6.43 o 
   3   7  15        8.21       -1.01      5.75 o 
   4   7  15        0.99       -3.42      6.06 o 
   5   7  15        3.03       21.74     10.17 o 
   6   7  15        6.30        2.71     12.92 o 
  -5   8  15        2.21        5.22      9.15 o 
  -4   8  15        4.29       -8.71      9.49 o 
  -3   8  15       12.89        6.88      8.75 o 
  -2   8  15       19.24       12.52      8.12 o 
  -1   8  15       15.52       13.84      7.81 o 
   0   8  15        2.34       -5.74      5.74 o 
   1   8  15       16.03        9.59      7.51 o 
   2   8  15       19.17        7.13      7.15 o 
   3   8  15       12.03       14.79      7.80 o 
   4   8  15        4.13        9.13      5.99 o 
   5   8  15        1.93        8.45      9.46 o 
  -4   9  15        0.62       -7.88      9.56 o 
  -3   9  15        4.87        6.74      8.10 o 
  -2   9  15        5.05        6.17      8.26 o 
  -1   9  15        4.33       12.44     10.91 o 
   0   9  15        8.73        8.94      7.40 o 
   1   9  15        4.28       17.63      7.87 o 
   2   9  15        4.97        2.00      6.94 o 
   3   9  15        4.75        1.40      6.73 o 
   4   9  15        0.58        9.68      7.03 o 
  -3  10  15       24.40       34.44     11.38 o 
  -2  10  15       11.00        7.04     11.21 o 
  -1  10  15        6.07        4.26      8.53 o 
   0  10  15        4.48        5.49      6.58 o 
   1  10  15        5.82        9.61      8.69 o 
   2  10  15       11.52       24.49      9.43 o 
   3  10  15       24.73        5.94     11.12 o 
   0  11  15        0.54        6.09     10.22 o 
   0   0  16       33.25       36.92      9.21 o 
   1   0  16        0.30       -4.26      4.26 o 
   2   0  16       14.70       17.98      6.91 o 
   3   0  16       12.67        6.52      5.09 o 
   4   0  16       11.50       11.32      8.20 o 
   5   0  16        0.94        9.19     10.02 o 
   6   0  16        0.83        6.05      7.52 o 
   7   0  16        3.43       -1.88     10.11 o 
  -7   1  16        0.47       -1.45      8.31 o 
  -6   1  16        3.79       -1.12      6.05 o 
  -5   1  16        9.15        4.84      6.91 o 
  -4   1  16       50.83       38.16     17.15 o 
  -3   1  16       28.95       39.87     12.07 o 
  -2   1  16       61.98       55.23      9.81 o 
  -1   1  16       19.26       18.76      6.26 o 
   0   1  16       15.00        3.61      4.45 o 
   1   1  16       20.29       27.13      5.98 o 
   2   1  16       62.69       65.48      9.66 o 
   3   1  16       28.88       86.50     23.04 o 
   4   1  16       51.93       58.46     12.31 o 
   5   1  16        8.98       18.44      8.51 o 
   6   1  16        3.92        7.08      6.84 o 
   7   1  16        0.35       -2.55     16.91 o 
  -7   2  16        1.02       -2.34      7.91 o 
  -6   2  16        0.88       -1.54      5.89 o 
  -5   2  16        5.55        7.90      8.39 o 
  -4   2  16        1.88       -5.42      5.42 o 
  -3   2  16        2.05        5.38      6.99 o 
  -2   2  16        2.29        2.65      4.06 o 
  -1   2  16        3.05        1.75      3.67 o 
   0   2  16        0.38        3.45      4.29 o 
   1   2  16        3.13        5.99      4.86 o 
   2   2  16        2.33        0.68      4.12 o 
   3   2  16        2.31       -2.15      5.44 o 
   4   2  16        2.06        0.02      6.71 o 
   5   2  16        5.72       33.62     14.21 o 
   6   2  16        0.88        0.65      9.38 o 
   7   2  16        0.95        5.84      8.26 o 
  -7   3  16       22.90      -13.87     26.30 o 
  -6   3  16        9.14       35.05     21.29 o 
  -5   3  16        1.90        5.27      9.36 o 
  -4   3  16        5.44        4.97      4.96 o 
  -3   3  16        9.88       20.51      5.77 o 
  -2   3  16        2.22        6.32      4.44 o 
  -1   3  16        9.01        7.16      4.43 o 
   0   3  16        0.42        5.50      6.37 o 
   1   3  16        8.77        2.59      5.01 o 
   2   3  16        1.76        2.90      6.29 o 
   3   3  16        9.89        5.08      6.89 o 
   4   3  16        4.83       -1.48      8.80 o 
   5   3  16        2.07        5.43      7.89 o 
   6   3  16        8.79       20.52     17.14 o 
   7   3  16       22.35       18.47     10.32 o 
  -6   4  16        0.05       -3.99     12.86 o 
  -5   4  16        4.04        6.85      6.69 o 
  -4   4  16        4.09        9.79      8.07 o 
  -3   4  16       12.47        8.79      8.19 o 
  -2   4  16        1.77        0.03      4.43 o 
  -1   4  16       14.18        2.20      5.56 o 
   0   4  16        5.63        3.02      4.41 o 
   1   4  16       14.27        2.10      5.01 o 
   2   4  16        1.77        3.90      4.69 o 
   3   4  16       12.70       20.33     13.31 o 
   4   4  16        4.18        3.47      9.23 o 
   5   4  16        3.96       -4.50     11.13 o 
   6   4  16        0.06       13.12      8.02 o 
  -6   5  16        9.49       11.89      9.70 o 
  -5   5  16        9.48        6.92      6.70 o 
  -4   5  16        9.33        7.71      6.60 o 
  -3   5  16       32.28       14.15      8.97 o 
  -2   5  16       15.23        2.67      6.39 o 
  -1   5  16       10.55        2.74      7.06 o 
   0   5  16       38.90       54.16     10.26 o 
   1   5  16       10.36        9.54      6.21 o 
   2   5  16       14.84        3.27      5.83 o 
   3   5  16       31.61       26.06     13.06 o 
   4   5  16        8.94        9.13      6.64 o 
   5   5  16        9.16       -1.55     11.53 o 
   6   5  16        9.62       10.65     12.27 o 
  -5   6  16        3.53        6.25      8.42 o 
  -4   6  16        4.19        8.10      7.23 o 
  -3   6  16        1.99       -4.25      6.11 o 
  -2   6  16       11.06       12.69     11.03 o 
  -1   6  16        1.23       -2.54      5.31 o 
   0   6  16        9.02       18.65      7.68 o 
   1   6  16        1.14        1.27      5.16 o 
   2   6  16       11.21        2.64      6.33 o 
   3   6  16        1.89        9.90      6.23 o 
   4   6  16        3.98        4.28      8.17 o 
   5   6  16        3.39        7.49     12.26 o 
  -5   7  16        2.97       -2.40      8.71 o 
  -4   7  16       22.11       17.03      8.63 o 
  -3   7  16       12.32       19.32     12.31 o 
  -2   7  16       24.40       27.36     12.95 o 
  -1   7  16        9.23        5.99      6.55 o 
   0   7  16        0.83        2.87      5.63 o 
   1   7  16        9.41        2.04      6.35 o 
   2   7  16       24.79       20.87      8.76 o 
   3   7  16       12.73       23.16      9.23 o 
   4   7  16       22.17       15.24     11.54 o 
   5   7  16        2.96        7.58      9.66 o 
  -4   8  16        4.23        8.47      9.48 o 
  -3   8  16        1.21        5.03      9.94 o 
  -2   8  16        0.34       -3.06      8.96 o 
  -1   8  16        0.99       -7.68      7.68 o 
   0   8  16        5.39        9.30      8.44 o 
   1   8  16        1.06        3.61      5.27 o 
   2   8  16        0.25       -3.86      7.35 o 
   3   8  16        1.16        5.26      7.28 o 
   4   8  16        4.14       -1.76      8.00 o 
  -2   9  16       11.79       13.42      8.83 o 
  -1   9  16        2.85       14.14      8.10 o 
   0   9  16        2.61        7.85      9.30 o 
   1   9  16        2.95       -4.36      7.53 o 
   2   9  16       12.16        7.28      7.86 o 
   1   0  17       36.49       44.42      9.81 o 
   2   0  17       21.10       11.26      5.86 o 
   3   0  17        1.57       13.87      8.64 o 
   4   0  17        1.68       26.50     12.58 o 
   5   0  17        2.03       18.74     10.74 o 
   6   0  17       20.22       31.68     16.76 o 
  -6   1  17       13.64       16.21     26.09 o 
  -5   1  17        2.84        2.32     10.53 o 
  -4   1  17        7.09       10.52     11.08 o 
  -3   1  17        1.42        0.92      7.17 o 
  -2   1  17       11.35        4.00      5.57 o 
  -1   1  17        6.52        6.43      5.02 o 
   0   1  17       10.42       16.42      6.91 o 
   1   1  17        6.35       17.25      8.38 o 
   2   1  17       11.34        9.58      6.04 o 
   3   1  17        1.25        3.89      6.23 o 
   4   1  17        6.72       15.16      7.71 o 
   5   1  17        2.85       10.99      7.26 o 
   6   1  17       14.00       -1.13     10.28 o 
  -5   2  17        0.20       -0.28      7.48 o 
  -4   2  17        7.70        1.44      7.11 o 
  -3   2  17        2.68        0.83      9.29 o 
  -2   2  17        2.45       11.06      6.82 o 
  -1   2  17       27.58       24.55      8.30 o 
   0   2  17        7.17        5.83      5.49 o 
   1   2  17       27.47       30.73      8.58 o 
   2   2  17        2.43       -1.31      7.64 o 
   3   2  17        2.66       -1.17      9.15 o 
   4   2  17        7.87        1.77     10.26 o 
   5   2  17        0.16       -1.95      6.99 o 
  -5   3  17        3.19       20.65      8.17 o 
  -4   3  17        2.51        2.95      8.80 o 
  -3   3  17       12.04       21.83      8.79 o 
  -2   3  17        1.71        4.86      5.02 o 
  -1   3  17       42.13       30.68      8.35 o 
   0   3  17        4.31        5.34      5.82 o 
   1   3  17       42.45       17.80      9.22 o 
   2   3  17        1.77       -3.98      4.02 o 
   3   3  17       11.97       -8.18     13.48 o 
   4   3  17        2.57       -2.73      7.26 o 
   5   3  17        3.18       -6.81      6.81 o 
  -5   4  17        7.21        7.30      8.03 o 
  -4   4  17        7.79       -6.30      9.04 o 
  -3   4  17        0.39       -4.05     10.79 o 
  -2   4  17        5.36       -5.21      7.55 o 
  -1   4  17        3.21       -3.79      5.37 o 
   0   4  17       12.23       10.42      6.44 o 
   1   4  17        3.22        2.41      5.42 o 
   2   4  17        5.49       -4.50      6.07 o 
   3   4  17        0.45       -6.03     11.39 o 
   4   4  17        7.62        2.60     11.97 o 
   5   4  17        7.41        0.48     11.84 o 
  -4   5  17        7.68       -0.77      8.94 o 
  -3   5  17       14.48        0.88      6.43 o 
  -2   5  17        1.70       10.42      7.57 o 
  -1   5  17        3.85        0.59      7.59 o 
   0   5  17        7.95        9.48      7.22 o 
   1   5  17        3.78       22.96     12.27 o 
   2   5  17        1.72        5.42      6.93 o 
   3   5  17       14.76       15.97     10.36 o 
   4   5  17        7.37       -3.19     10.35 o 
  -4   6  17        6.39        9.16     12.44 o 
  -3   6  17        4.60        0.36      9.47 o 
  -2   6  17        8.21       -4.95      8.43 o 
  -1   6  17        1.30        6.34      7.41 o 
   0   6  17        1.04        1.13      6.32 o 
   1   6  17        1.31       -5.21      5.21 o 
   2   6  17        8.01        7.63      6.61 o 
   3   6  17        4.51        8.67     10.19 o 
  -2   7  17       16.21       34.98     14.54 o 
  -1   7  17        0.59       14.74      9.61 o 
   0   7  17        8.52        8.70      8.83 o 
   1   7  17        0.54        0.68      7.23 o 
   2   7  17       16.12        2.43      7.96 o 
   0   0  18       27.41       21.91     24.23 o 
   1   0  18        7.94       22.01     12.17 o 
   2   0  18        1.87        2.59      6.78 o 
   3   0  18        8.42        8.13      6.61 o 
   4   0  18        2.35        1.02      8.05 o 
  -4   1  18       14.61        4.80     10.29 o 
  -3   1  18        5.36        5.72      8.51 o 
  -2   1  18        1.76       -6.82      6.82 o 
  -1   1  18        7.34       -6.27      7.56 o 
   0   1  18        0.10       -0.38      6.61 o 
   1   1  18        7.67        9.23      6.00 o 
   2   1  18        1.70       11.78      7.22 o 
   3   1  18        5.17        6.24      8.38 o 
   4   1  18       14.71       20.99     12.30 o 
  -4   2  18       46.46       50.11     27.12 o 
  -3   2  18        2.85      -12.19     12.19 o 
  -2   2  18       14.78       16.74     11.74 o 
  -1   2  18        5.77       15.54     10.95 o 
   0   2  18        0.04       -3.37      5.04 o 
   1   2  18        5.45       11.03     12.81 o 
   2   2  18       14.31       18.73     17.74 o 
   3   2  18        2.60        0.54      9.79 o 
   4   2  18       47.03       48.93     16.70 o 
  -3   3  18        4.97        9.18     11.63 o 
  -2   3  18        2.44       -7.27      7.27 o 
  -1   3  18        0.81       10.19      7.18 o 
   0   3  18        5.69        6.02      7.44 o 
   1   3  18        0.85        1.27      6.33 o 
   2   3  18        2.59        7.64      7.80 o 
   3   3  18        4.88       18.40     14.66 o 
  -3   4  18       45.74       38.58     26.43 o 
  -2   4  18       11.94        9.57      8.29 o 
  -1   4  18       14.36        2.52      6.62 o 
   0   4  18        0.01       -6.13      7.60 o 
   1   4  18       14.21        1.37      8.10 o 
   2   4  18       12.02       -3.29      9.10 o 
  -1   5  18        3.83        3.97      7.63 o 
   0   5  18        2.81       -4.66      9.15 o 
   1   5  18        3.93        1.81      6.91 o 
                                                 
